# Supplementary material for: Crystal structure of 4-acetamido­benzoic acid monohydrate
Source: Acta Crystallogr Sect E Struct Rep Online. 2014 Oct 11;70(Pt 11):o1154. doi: 10.1107/S1600536814021886 (PMC4257246; doi:10.1107/S1600536814021886)
Supplement: Supplementary file 1 [file e-70-o1154-sup1.cif]

##############################################################################
#                                                                            #
# This CIF contains the data in a paper accepted for publication in          #
# Acta Crystallographica Section E. It conforms to the requirements of       #
# Notes for Authors for Acta Crystallographica Section E, and has been       #
# peer reviewed under the auspices of the IUCr Commission on Journals.       #
#                                                                            #
# Full details of the Crystallographic Information File format               #
# are given in the paper "The Crystallographic Information File (CIF):       #
# a New Standard Archive File for Crystallography" by S. R. Hall, F. H.      #
# Allen and I. D. Brown [Acta Cryst. (1991), A47, 655-685].                  #
#                                                                            #
# The current version of the core CIF dictionary is obtainable from          #
# ftp://ftp.iucr.org/pub/cif_core.dic.                                       #
#                                                                            #
# Software is freely available for graphical display of the structure(s)     #
# in this CIF. For information consult the CIF software page                 #
# http://www.iucr.org/resources/cif/software.                                #
#                                                                            #
# This file may be used for bona fide research purposes within the           #
# scientific community so long as proper attribution is given to the journal # 
# article from which it was obtained.                                        #
#                                                                            #
##############################################################################
data_I
_database_code_depnum_ccdc_archive 'CCDC 906509'
_audit_creation_method     SHELXL-97
_chemical_name_systematic
;
4-Acetamidobenzoic acid monohydrate
;
_chemical_name_common     ?
_chemical_formula_moiety     'C9 H9 N O3, H2 O'
_chemical_formula_sum     'C9 H11 N O4'
_chemical_formula_iupac     'C9 H9 N O3, H2 O'
_chemical_formula_weight     197.19
_chemical_melting_point     ?
_symmetry_cell_setting     monoclinic
_symmetry_space_group_name_H-M     'P 21/c'
_symmetry_space_group_name_Hall     '-P 2ybc'
loop_
    _symmetry_equiv_pos_as_xyz
    'x, y, z'
    '-x, y+1/2, -z+1/2'
    '-x, -y, -z'
    'x, -y-1/2, z-1/2'
_cell_length_a     6.6712(13)
_cell_length_b     28.870(6)
_cell_length_c     4.9920(10)
_cell_angle_alpha     90.00
_cell_angle_beta     100.01(3)
_cell_angle_gamma     90.00
_cell_volume     946.8(3)
_cell_formula_units_Z     4
_cell_measurement_reflns_used     8729
_cell_measurement_theta_min     3.10
_cell_measurement_theta_max     26.00
_cell_measurement_temperature     293(2)
_exptl_crystal_description     block
_exptl_crystal_colour     colorless
_exptl_crystal_size_max     0.31
_exptl_crystal_size_mid     0.28
_exptl_crystal_size_min     0.26
_exptl_crystal_density_diffrn     1.383
_exptl_crystal_density_meas     ?
_exptl_crystal_density_method     'not measured'
_exptl_crystal_F_000     416
_exptl_absorpt_coefficient_mu     0.110
_exptl_absorpt_correction_type     none
_exptl_absorpt_process_details     ?
_exptl_absorpt_correction_T_min     ?
_exptl_absorpt_correction_T_max     ?
_exptl_special_details
;
;
_diffrn_ambient_temperature     293(2)
_diffrn_radiation_type     MoK\a
_diffrn_radiation_wavelength     0.71073
_diffrn_radiation_source     'rotating anode'
_diffrn_radiation_monochromator     Confocal
_diffrn_measurement_device_type     'Rigaku MM007-HF CCD (Saturn 724+)'
_diffrn_measurement_method     '\w scans at fixed \c = 45\%'
_diffrn_detector_area_resol_mean     ?
_diffrn_reflns_number     7525
_diffrn_reflns_av_R_equivalents     0.0254
_diffrn_reflns_av_sigmaI/netI     0.0246
_diffrn_reflns_theta_min     3.10
_diffrn_reflns_theta_max     26.00
_diffrn_reflns_theta_full     26.00
_diffrn_measured_fraction_theta_max     0.975
_diffrn_measured_fraction_theta_full     0.975
_diffrn_reflns_limit_h_min     -8
_diffrn_reflns_limit_h_max     8
_diffrn_reflns_limit_k_min     -35
_diffrn_reflns_limit_k_max     35
_diffrn_reflns_limit_l_min     -6
_diffrn_reflns_limit_l_max     5
_diffrn_standards_number     2
_diffrn_standards_interval_count     150
_diffrn_standards_interval_time     ?
_diffrn_standards_decay_%     0
_refine_special_details
;
Refinement of <i>F</i>^2^ against ALL reflections. The weighted <i>R</i>-factor
<i>wR</i> and goodness of fit <i>S</i> are based on <i>F</i>^2^, conventional
<i>R</i>-factors <i>R</i> are based on <i>F</i>, with <i>F</i> set to zero for
negative <i>F</i>^2^. The threshold expression of <i>F</i>^2^ >
\s(<i>F</i>^2^) is used only for calculating <i>R</i>-factors(gt) <i>etc</i>.
and is not relevant to the choice of reflections for refinement.
<i>R</i>-factors based on <i>F</i>^2^ are statistically about twice as large
as those based on <i>F</i>, and <i>R</i>- factors based on ALL data will be
even larger.
;
_reflns_number_total     1819
_reflns_number_gt     1448
_reflns_threshold_expression     I>2sigma(I)
_refine_ls_structure_factor_coef     Fsqd
_refine_ls_matrix_type     full
_refine_ls_R_factor_all     0.0513
_refine_ls_R_factor_gt     0.0399
_refine_ls_wR_factor_gt     0.1045
_refine_ls_wR_factor_ref     0.1155
_refine_ls_goodness_of_fit_ref     1.057
_refine_ls_restrained_S_all     1.058
_refine_ls_number_reflns     1819
_refine_ls_number_parameters     140
_refine_ls_number_restraints     1
_refine_ls_hydrogen_treatment     mixed
_refine_ls_weighting_scheme     calc
_refine_ls_weighting_details
         'calc w=1/[\s^2^(Fo^2^)+(0.0607P)^2^+0.1929P] where P=(Fo^2^+2Fc^2^)/3'
_atom_sites_solution_hydrogens     geom
_atom_sites_solution_primary     direct
_atom_sites_solution_secondary     difmap
_refine_ls_shift/su_max     0.000
_refine_ls_shift/su_mean     0.000
_refine_diff_density_max     0.162
_refine_diff_density_min     -0.207
_refine_ls_extinction_method     none
_refine_ls_extinction_coef     ?
loop_
    _atom_type_symbol
    _atom_type_description
    _atom_type_scat_dispersion_real
    _atom_type_scat_dispersion_imag
    _atom_type_scat_source
    'C' 'C' 0.0033 0.0016
                         'International Tables Vol C Tables 4.2.6.8 and 6.1.1.4'
    'H' 'H' 0.0000 0.0000
                         'International Tables Vol C Tables 4.2.6.8 and 6.1.1.4'
    'N' 'N' 0.0061 0.0033
                         'International Tables Vol C Tables 4.2.6.8 and 6.1.1.4'
    'O' 'O' 0.0106 0.0060
                         'International Tables Vol C Tables 4.2.6.8 and 6.1.1.4'
_computing_data_collection
;
CrystalStructure (Rigaku/MSC, 2006)
;
_computing_cell_refinement
;
CrystalStructure (Rigaku/MSC, 2006)
;
_computing_data_reduction
;
CrystalStructure (Rigaku/MSC, 2006)
;
_computing_structure_solution
;
SHELXTL (Sheldrick, 2008)
;
_computing_structure_refinement
;
SHELXTL (Sheldrick, 2008)
;
_computing_molecular_graphics
;
DIAMOND (Brandenburg, 1999)
;
_computing_publication_material
;
SHELXTL (Sheldrick, 2008)
;
loop_
    _atom_site_type_symbol
    _atom_site_label
    _atom_site_fract_x
    _atom_site_fract_y
    _atom_site_fract_z
    _atom_site_U_iso_or_equiv
    _atom_site_adp_type
    _atom_site_calc_flag
    _atom_site_refinement_flags
    _atom_site_occupancy
    _atom_site_symmetry_multiplicity
    _atom_site_disorder_assembly
    _atom_site_disorder_group
    C C1 0.6802(3) 0.43025(5) 0.5354(3) 0.0370(4) Uani d . 1 1 . .
    C C2 0.8849(3) 0.42983(5) 0.6534(3) 0.0432(4) Uani d . 1 1 . .
    H H2 0.9751 0.4497 0.5886 0.052 Uiso calc R 1 1 . .
    C C3 0.9563(3) 0.40000(5) 0.8671(3) 0.0420(4) Uani d . 1 1 . .
    H H3 1.0932 0.4000 0.9459 0.050 Uiso calc R 1 1 . .
    C C4 0.8203(2) 0.37010(5) 0.9622(3) 0.0346(4) Uani d . 1 1 . .
    C C5 0.6157(3) 0.37085(6) 0.8459(4) 0.0430(4) Uani d . 1 1 . .
    H H5 0.5249 0.3511 0.9107 0.052 Uiso calc R 1 1 . .
    C C6 0.5461(3) 0.40082(6) 0.6342(3) 0.0439(4) Uani d . 1 1 . .
    H H6 0.4086 0.4012 0.5578 0.053 Uiso calc R 1 1 . .
    C C7 0.6019(3) 0.46170(5) 0.3049(3) 0.0394(4) Uani d . 1 1 . .
    C C8 1.0650(2) 0.32340(5) 1.2903(3) 0.0344(3) Uani d . 1 1 . .
    C C9 1.0717(3) 0.29285(6) 1.5361(3) 0.0423(4) Uani d . 1 1 . .
    H H9A 1.1507 0.2657 1.5161 0.063 Uiso calc R 1 1 . .
    H H9B 0.9358 0.2839 1.5528 0.063 Uiso calc R 1 1 . .
    H H9C 1.1329 0.3095 1.6961 0.063 Uiso calc R 1 1 . .
    H H1 0.684(3) 0.5062(7) 0.080(4) 0.063 Uiso d D 1 1 . .
    H H4 0.775(3) 0.3275(7) 1.251(4) 0.051 Uiso d . 1 1 . .
    H H1W 0.452(4) 0.2928(8) 0.293(5) 0.063 Uiso d . 1 1 . .
    H H2W 0.545(4) 0.2597(7) 0.471(5) 0.063 Uiso d . 1 1 . .
    N N1 0.8780(2) 0.33893(5) 1.1819(3) 0.0386(3) Uani d . 1 1 . .
    O O1 0.7308(2) 0.48727(4) 0.2144(3) 0.0554(4) Uani d D 1 1 . .
    O O2 0.4148(2) 0.46159(4) 0.2106(3) 0.0546(4) Uani d . 1 1 . .
    O O3 1.21944(18) 0.33300(4) 1.1992(2) 0.0475(3) Uani d . 1 1 . .
    O O4 0.5523(2) 0.27530(5) 0.3128(3) 0.0486(3) Uani d . 1 1 . .
loop_
    _atom_site_aniso_label
    _atom_site_aniso_U_11
    _atom_site_aniso_U_22
    _atom_site_aniso_U_33
    _atom_site_aniso_U_12
    _atom_site_aniso_U_13
    _atom_site_aniso_U_23
    C1 0.0446(9) 0.0327(7) 0.0322(8) 0.0049(6) 0.0030(7) 0.0027(6)
    C2 0.0428(9) 0.0409(8) 0.0444(9) -0.0030(7) 0.0037(7) 0.0100(7)
    C3 0.0355(8) 0.0426(8) 0.0452(9) -0.0011(6) -0.0006(7) 0.0091(7)
    C4 0.0379(8) 0.0341(7) 0.0311(7) 0.0040(6) 0.0041(6) 0.0028(6)
    C5 0.0369(9) 0.0463(9) 0.0445(9) -0.0028(7) 0.0031(7) 0.0120(7)
    C6 0.0384(9) 0.0465(9) 0.0428(9) 0.0018(7) -0.0037(7) 0.0064(7)
    C7 0.0490(10) 0.0339(7) 0.0338(8) 0.0049(7) 0.0033(7) 0.0020(6)
    C8 0.0387(8) 0.0331(7) 0.0297(7) 0.0021(6) 0.0012(6) -0.0010(5)
    C9 0.0467(10) 0.0463(9) 0.0326(8) 0.0083(7) 0.0035(7) 0.0071(6)
    N1 0.0358(7) 0.0428(7) 0.0369(7) 0.0029(6) 0.0056(6) 0.0113(5)
    O1 0.0595(9) 0.0540(7) 0.0495(7) -0.0018(6) 0.0003(7) 0.0215(6)
    O2 0.0504(8) 0.0573(7) 0.0515(7) 0.0061(6) -0.0043(6) 0.0177(6)
    O3 0.0349(6) 0.0563(7) 0.0500(7) 0.0022(5) 0.0041(5) 0.0156(5)
    O4 0.0409(7) 0.0569(8) 0.0496(7) 0.0028(5) 0.0122(6) 0.0053(6)
_geom_special_details
;
All e.s.d.'s (except the e.s.d. in the dihedral angle between two l.s. planes)
are estimated using the full covariance matrix. The cell e.s.d.'s are taken
into account individually in the estimation of e.s.d.'s in distances, angles
and torsion angles; correlations between e.s.d.'s in cell parameters are only
used when they are defined by crystal symmetry. An approximate (isotropic)
treatment of cell e.s.d.'s is used for estimating e.s.d.'s involving l.s.
planes.
;
loop_
    _geom_bond_atom_site_label_1
    _geom_bond_atom_site_label_2
    _geom_bond_site_symmetry_2
    _geom_bond_distance
    _geom_bond_publ_flag
    C1 C6 . 1.386(2) ?
    C1 C2 . 1.390(2) ?
    C1 C7 . 1.487(2) ?
    C2 C3 . 1.389(2) ?
    C2 H2 . 0.9300 ?
    C3 C4 . 1.394(2) ?
    C3 H3 . 0.9300 ?
    C4 C5 . 1.388(2) ?
    C4 N1 . 1.4193(19) ?
    C5 C6 . 1.382(2) ?
    C5 H5 . 0.9300 ?
    C6 H6 . 0.9300 ?
    C7 O2 . 1.255(2) ?
    C7 O1 . 1.274(2) ?
    C8 O3 . 1.228(2) ?
    C8 N1 . 1.347(2) ?
    C8 C9 . 1.505(2) ?
    C9 H9A . 0.9600 ?
    C9 H9B . 0.9600 ?
    C9 H9C . 0.9600 ?
    N1 H4 . 0.89(2) ?
    O1 H1 . 0.881(16) ?
    O4 H1W . 0.83(3) ?
    O4 H2W . 0.92(2) ?
loop_
    _geom_angle_atom_site_label_1
    _geom_angle_atom_site_label_2
    _geom_angle_atom_site_label_3
    _geom_angle_site_symmetry_1
    _geom_angle_site_symmetry_3
    _geom_angle
    _geom_angle_publ_flag
    C6 C1 C2 . . 119.44(14) ?
    C6 C1 C7 . . 119.22(16) ?
    C2 C1 C7 . . 121.34(15) ?
    C3 C2 C1 . . 120.74(15) ?
    C3 C2 H2 . . 119.6 ?
    C1 C2 H2 . . 119.6 ?
    C2 C3 C4 . . 119.27(16) ?
    C2 C3 H3 . . 120.4 ?
    C4 C3 H3 . . 120.4 ?
    C5 C4 C3 . . 119.93(14) ?
    C5 C4 N1 . . 116.64(14) ?
    C3 C4 N1 . . 123.41(15) ?
    C6 C5 C4 . . 120.34(15) ?
    C6 C5 H5 . . 119.8 ?
    C4 C5 H5 . . 119.8 ?
    C5 C6 C1 . . 120.27(16) ?
    C5 C6 H6 . . 119.9 ?
    C1 C6 H6 . . 119.9 ?
    O2 C7 O1 . . 123.84(14) ?
    O2 C7 C1 . . 118.76(15) ?
    O1 C7 C1 . . 117.40(16) ?
    O3 C8 N1 . . 123.64(14) ?
    O3 C8 C9 . . 121.75(15) ?
    N1 C8 C9 . . 114.60(14) ?
    C8 C9 H9A . . 109.5 ?
    C8 C9 H9B . . 109.5 ?
    H9A C9 H9B . . 109.5 ?
    C8 C9 H9C . . 109.5 ?
    H9A C9 H9C . . 109.5 ?
    H9B C9 H9C . . 109.5 ?
    C8 N1 C4 . . 128.98(14) ?
    C8 N1 H4 . . 116.6(13) ?
    C4 N1 H4 . . 114.4(13) ?
    C7 O1 H1 . . 117.5(15) ?
    H1W O4 H2W . . 104(2) ?
loop_
    _geom_torsion_atom_site_label_1
    _geom_torsion_atom_site_label_2
    _geom_torsion_atom_site_label_3
    _geom_torsion_atom_site_label_4
    _geom_torsion_site_symmetry_1
    _geom_torsion_site_symmetry_2
    _geom_torsion_site_symmetry_3
    _geom_torsion_site_symmetry_4
    _geom_torsion
    _geom_torsion_publ_flag
    C6 C1 C2 C3 . . . . 0.6(2) ?
    C7 C1 C2 C3 . . . . -179.47(15) ?
    C1 C2 C3 C4 . . . . 0.3(3) ?
    C2 C3 C4 C5 . . . . -0.9(2) ?
    C2 C3 C4 N1 . . . . -178.96(15) ?
    C3 C4 C5 C6 . . . . 0.6(3) ?
    N1 C4 C5 C6 . . . . 178.79(15) ?
    C4 C5 C6 C1 . . . . 0.3(3) ?
    C2 C1 C6 C5 . . . . -0.9(2) ?
    C7 C1 C6 C5 . . . . 179.16(15) ?
    C6 C1 C7 O2 . . . . 1.9(2) ?
    C2 C1 C7 O2 . . . . -178.08(15) ?
    C6 C1 C7 O1 . . . . -177.98(15) ?
    C2 C1 C7 O1 . . . . 2.1(2) ?
    O3 C8 N1 C4 . . . . -3.9(3) ?
    C9 C8 N1 C4 . . . . 176.06(14) ?
    C5 C4 N1 C8 . . . . 163.45(15) ?
    C3 C4 N1 C8 . . . . -18.4(2) ?
loop_
    _geom_hbond_atom_site_label_D
    _geom_hbond_atom_site_label_H
    _geom_hbond_atom_site_label_A
    _geom_hbond_site_symmetry_A
    _geom_hbond_distance_DH
    _geom_hbond_distance_HA
    _geom_hbond_distance_DA
    _geom_hbond_angle_DHA
    N1 H4 O4 1_556 0.89(2) 2.17(2) 3.003(2) 155.4(17)
    O1 H1 O2 3_665 0.881(16) 1.751(16) 2.6285(18) 174(2)
    O4 H2W O4 4_566 0.92(2) 1.98(2) 2.8920(14) 176(2)
    O4 H1W O3 1_454 0.83(3) 1.93(3) 2.7549(18) 173(2)
    C9 H9C O3 1_556 0.96 2.57 3.484(2) 160
_iucr_refine_instructions_details
;
TITL 1 in P2(1)/c
CELL 0.71073   6.6712  28.8701   4.9920  90.000 100.010  90.000
ZERR   4.00   0.0013   0.0058   0.0010   0.000   0.030   0.000
LATT 1
SYMM -X, 0.5+Y, 0.5-Z
SFAC C  H  N  O
UNIT 36 44 4 16
OMIT 2 1 4
OMIT 3 2 4
OMIT 3 5 2
OMIT 6 2 3
OMIT 6 5 3
OMIT 6 3 3
OMIT 6 7 3
OMIT 6 1 3
OMIT 4 3 4
OMIT 4 2 0
OMIT 6 4 3
OMIT 3 4 2
OMIT 3 0 0
OMIT 1 1 1
OMIT  -3.00  52.00
L.S. 10
ACTA
BOND $H
FMAP 2
PLAN 20
DFIX 0.84 O1 H1
CONF
EQIV $4 x, -y+1/2, z+1/2
EQIV $3 x-1, y, z-1
EQIV $2 x, y, z+1
EQIV $1 -x+1, -y+1, -z
HTAB O4 O4_$4
HTAB O4 O3_$3
HTAB N1 O4_$2
HTAB O1 O2_$1
htab c3 o3
htab c9 o3_$2
HTAB
size0.26 0.28 0.31
FREE C4   H4
FREE C7   Q3
FREE C7   H1
WGHT    0.060700    0.192900
FVAR       0.78326
C1    1    0.680220    0.430249    0.535365    11.00000    0.04464    0.03272 =
         0.03223    0.00265    0.00301    0.00491
C2    1    0.884890    0.429832    0.653394    11.00000    0.04280    0.04086 =
         0.04441    0.00997    0.00375   -0.00302
AFIX  43
H2    2    0.975075    0.449747    0.588578    11.00000   -1.20000
AFIX   0
C3    1    0.956254    0.399996    0.867131    11.00000    0.03550    0.04258 =
         0.04518    0.00909   -0.00061   -0.00112
AFIX  43
H3    2    1.093244    0.399975    0.945909    11.00000   -1.20000
AFIX   0
C4    1    0.820303    0.370099    0.962173    11.00000    0.03792    0.03405 =
         0.03113    0.00282    0.00407    0.00400
C5    1    0.615686    0.370853    0.845859    11.00000    0.03691    0.04627 =
         0.04448    0.01198    0.00306   -0.00280
AFIX  43
H5    2    0.524927    0.351090    0.910670    11.00000   -1.20000
AFIX   0
C6    1    0.546064    0.400818    0.634205    11.00000    0.03842    0.04650 =
         0.04284    0.00645   -0.00372    0.00177
AFIX  43
H6    2    0.408608    0.401231    0.557802    11.00000   -1.20000
AFIX   0
C7    1    0.601944    0.461701    0.304930    11.00000    0.04901    0.03391 =
         0.03376    0.00203    0.00331    0.00493
C8    1    1.065033    0.323404    1.290324    11.00000    0.03868    0.03308 =
         0.02973   -0.00103    0.00121    0.00214
C9    1    1.071708    0.292849    1.536093    11.00000    0.04669    0.04629 =
         0.03258    0.00713    0.00349    0.00826
AFIX 137
H9A   2    1.150671    0.265666    1.516104    11.00000   -1.50000
H9B   2    0.935798    0.283929    1.552786    11.00000   -1.50000
H9C   2    1.132910    0.309467    1.696112    11.00000   -1.50000
AFIX   0
H1    2    0.684500    0.506236    0.079546    11.00000   -1.50000
H4    2    0.774579    0.327467    1.251405    11.00000   -1.20000
H1W   2    0.452223    0.292770    0.292958    11.00000   -1.50000
H2W   2    0.545227    0.259715    0.470838    11.00000   -1.50000
N1    3    0.878013    0.338934    1.181943    11.00000    0.03577    0.04276 =
         0.03687    0.01128    0.00557    0.00293
O1    4    0.730817    0.487266    0.214395    11.00000    0.05951    0.05402 =
         0.04947    0.02152    0.00032   -0.00179
O2    4    0.414831    0.461594    0.210649    11.00000    0.05042    0.05726 =
         0.05151    0.01770   -0.00425    0.00612
O3    4    1.219439    0.333000    1.199182    11.00000    0.03492    0.05628 =
         0.04999    0.01560    0.00412    0.00222
O4    4    0.552280    0.275297    0.312807    11.00000    0.04092    0.05688 =
         0.04958    0.00533    0.01219    0.00282
HKLF 4
REM  1 in P2(1)/c
REM R1 =  0.0399 for   1448 Fo > 4sig(Fo)  and  0.0513 for all   1819 data
REM    140 parameters refined using      1 restraints
END
WGHT      0.0607      0.1931
REM Highest difference peak  0.162,  deepest hole -0.207,  1-sigma level  0.039
Q1    1   0.8935  0.3754  0.8569  11.00000  0.05    0.16
Q2    1   0.8700  0.3920  0.9753  11.00000  0.05    0.15
Q3    1   1.2227  0.2856  1.6249  11.00000  0.05    0.13
Q4    1   0.6323  0.4106  0.5132  11.00000  0.05    0.13
Q5    1   0.9528  0.2599  1.4533  11.00000  0.05    0.12
Q6    1   0.8959  0.4254  0.8141  11.00000  0.05    0.12
Q7    1   0.3928  0.4852  0.1056  11.00000  0.05    0.12
Q8    1   0.6289  0.4296  0.6171  11.00000  0.05    0.12
Q9    1   0.9879  0.3041  1.6621  11.00000  0.05    0.12
Q10   1   0.6479  0.4408  0.4109  11.00000  0.05    0.12
Q11   1   0.3515  0.4167  0.6794  11.00000  0.05    0.11
Q12   1   0.6762  0.2799  0.1757  11.00000  0.05    0.11
Q13   1   1.0832  0.4147  1.0497  11.00000  0.05    0.11
Q14   1   0.9556  0.4641  0.6597  11.00000  0.05    0.11
Q15   1   0.7887  0.4221  0.5240  11.00000  0.05    0.11
Q16   1   0.8621  0.3532  1.0559  11.00000  0.05    0.11
Q17   1   0.6354  0.3027  0.3767  11.00000  0.05    0.11
Q18   1   0.7153  0.3802  0.9558  11.00000  0.05    0.11
Q19   1   1.0629  0.3082  1.4226  11.00000  0.05    0.10
Q20   1   0.2493  0.4414  0.1441  11.00000  0.05    0.10
;
data_new_global_publ_block
_journal_date_recd_electronic     2014-09-30
_journal_date_accepted     2014-10-04
_journal_name_full     'Acta Crystallographica, Section E'
_journal_year     2014
_journal_volume     70
_journal_issue     11
_journal_page_first     o1154
_journal_page_last     o1154
_journal_paper_category     HO
_journal_paper_doi     10.1107/S1600536814021886
_journal_coeditor_code     XU5824
_publ_contact_author_name     'Feng-Yi Liu'
_publ_contact_author_address
;
College of Chemistry and Chemical Engineering
Yunnan Normal University
Kunming 650500
People's Republic of China
;
_publ_contact_author_email     'lfy20110407@163.com'
_publ_contact_author_fax     '+86-871-5941088'
_publ_contact_author_phone     '+86-871-5941087'
_publ_section_title
;
Crystal structure of 4-acetamidobenzoic acid monohydrate
;
loop_
    _publ_author_name
    _publ_author_address
    'Cai, Wen-Juan'
;
College of Chemistry and Chemical Engineering
Yunnan Normal University
Kunming 650500
People's Republic of China
;
    'Chi, Shao-Ming'
;
College of Chemistry and Chemical Engineering
Yunnan Normal University
Kunming 650500
People's Republic of China
;
    'Kou, Jun-Feng'
;
College of Chemistry and Chemical Engineering
Yunnan Normal University
Kunming 650500
People's Republic of China
;
    'Liu, Feng-Yi'
;
College of Chemistry and Chemical Engineering
Yunnan Normal University
Kunming 650500
People's Republic of China
;
