# Supplementary material for: Crystal structure of 4-acetamido­benzoic acid monohydrate
Source: Acta Crystallogr Sect E Struct Rep Online. 2014 Oct 11;70(Pt 11):o1154. doi: 10.1107/S1600536814021886 (PMC4257246; doi:10.1107/S1600536814021886)
Supplement: Supplementary file 2 [file e-70-o1154-Isup2.hkl]

# 
# h,k,l, Fc-squared, Fo-squared, sigma(Fo-squared) and status flag 
# 
data_I
_shelx_title ' 1 in P2(1)/c' 
_shelx_refln_list_code          4 
_shelx_F_calc_maximum       95.43 
_exptl_crystal_F_000       416.00 
_reflns_d_resolution_high  0.8107 
 
loop_ 
 _symmetry_equiv_pos_as_xyz 
 'x, y, z' 
 '-x, y+1/2, -z+1/2' 
 '-x, -y, -z' 
 'x, -y-1/2, z-1/2' 
 
_cell_length_a     6.6712 
_cell_length_b    28.8701 
_cell_length_c     4.9920 
_cell_angle_alpha  90.000 
_cell_angle_beta  100.010 
_cell_angle_gamma  90.000 
 
_shelx_F_squared_multiplier     1.000 
 
loop_ 
 _refln_index_h 
 _refln_index_k 
 _refln_index_l 
 _refln_F_squared_calc 
 _refln_F_squared_meas 
 _refln_F_squared_sigma 
 _refln_observed_status 
   1   0   0      118.01      127.52      1.60 o 
   2   0   0      873.44      791.69     11.26 o 
   4   0   0      165.66      215.89     26.17 o 
   5   0   0       23.41       30.58      2.30 o 
   6   0   0      327.27      342.80     12.42 o 
   7   0   0        0.03        0.85      1.32 o 
   8   0   0       25.09       23.98      2.71 o 
   1   1   0      741.47      655.06      7.84 o 
   2   1   0      912.05      814.71     13.14 o 
   3   1   0      839.45     1066.30     52.77 o 
   4   1   0      287.15      300.93     10.46 o 
   5   1   0       43.55       50.42      1.63 o 
   6   1   0      201.99      218.95      6.24 o 
   7   1   0       13.17       14.56      1.50 o 
   8   1   0        6.46        8.87      1.49 o 
   1   2   0     2174.82     2057.20     22.96 o 
   2   2   0      834.28      731.34      6.97 o 
   3   2   0     1084.76     1066.56     46.17 o 
   5   2   0        7.28        6.53      0.92 o 
   6   2   0        0.38        2.27      1.47 o 
   7   2   0       56.02       50.50      2.15 o 
   8   2   0        9.21       11.54      1.57 o 
   1   3   0     4519.68     4128.10     52.52 o 
   2   3   0      939.04      919.41      9.26 o 
   3   3   0      144.71      179.37      7.63 o 
   4   3   0      504.09      519.30      6.53 o 
   5   3   0       17.46       16.60      2.46 o 
   6   3   0       20.66       21.74      1.81 o 
   7   3   0        5.01        4.43      1.01 o 
   8   3   0        0.42       -0.10      0.95 o 
   1   4   0     2533.44     2420.47     25.92 o 
   2   4   0        7.88       12.04      0.59 o 
   3   4   0      192.86      257.61     14.60 o 
   4   4   0      111.49      148.93      6.21 o 
   5   4   0       29.22       34.18      5.13 o 
   6   4   0       66.37       63.70      2.19 o 
   7   4   0       40.89       34.46      1.92 o 
   8   4   0        0.44        2.05      2.26 o 
   1   5   0      492.86      489.40      4.37 o 
   2   5   0       45.88       39.93      0.89 o 
   3   5   0      270.23      297.61      3.70 o 
   4   5   0       86.75       95.29      2.97 o 
   5   5   0      228.02      211.45      3.53 o 
   6   5   0        1.32        7.15      3.30 o 
   7   5   0        7.39        6.98      1.10 o 
   8   5   0       24.82       31.78      4.09 o 
   0   6   0      513.07      472.26      5.92 o 
   1   6   0     1225.25     1150.41     11.03 o 
   2   6   0     3028.38     2874.93     39.00 o 
   3   6   0       68.35      114.14     10.54 o 
   4   6   0       30.25       48.24      7.60 o 
   5   6   0       24.36       49.07     12.61 o 
   6   6   0       55.84       53.32      2.72 o 
   7   6   0       26.29       19.05      1.29 o 
   1   7   0      869.97      912.37      8.24 o 
   2   7   0       20.45       23.52      0.91 o 
   3   7   0      789.22      826.98      8.07 o 
   4   7   0      224.87      228.25      2.86 o 
   5   7   0      467.28      473.28      9.11 o 
   6   7   0      104.92      101.70      2.39 o 
   7   7   0       77.23       74.93      2.32 o 
   0   8   0      302.33      308.51      3.94 o 
   1   8   0     1381.60     1285.34     12.40 o 
   2   8   0      104.43       89.34      1.29 o 
   3   8   0       15.14       23.02      1.05 o 
   4   8   0      114.09      103.94      3.40 o 
   5   8   0       90.38      105.86      7.51 o 
   6   8   0       24.23       26.80      2.67 o 
   7   8   0       12.04       17.31      1.83 o 
   1   9   0      640.20      613.65      5.10 o 
   2   9   0      117.45      133.33      1.65 o 
   3   9   0        2.35        2.26      0.63 o 
   4   9   0        0.15        1.13      0.68 o 
   5   9   0        1.37        0.03      0.61 o 
   6   9   0       53.39       43.58      2.77 o 
   7   9   0       16.92       13.34      1.33 o 
   0  10   0       39.73       46.32      1.45 o 
   1  10   0      386.97      376.88      3.00 o 
   2  10   0      234.10      243.70      2.44 o 
   3  10   0      148.93      149.95      4.19 o 
   4  10   0      380.05      367.56      4.87 o 
   5  10   0      108.51      117.62      4.10 o 
   6  10   0        0.98        1.45      0.93 o 
   7  10   0        5.02        2.97      1.15 o 
   1  11   0       31.57       27.86      0.83 o 
   2  11   0      280.58      292.87      3.07 o 
   3  11   0      668.36      665.61      7.74 o 
   4  11   0      200.72      194.21      6.89 o 
   5  11   0      184.79      190.61      9.54 o 
   6  11   0      159.81      149.51      3.29 o 
   7  11   0        8.84        7.18      1.35 o 
   0  12   0       21.40       14.61      1.77 o 
   1  12   0     1556.62     1617.19     17.33 o 
   2  12   0      918.76      846.00      8.48 o 
   3  12   0       46.27       49.59      1.21 o 
   4  12   0      246.75      242.20      4.75 o 
   5  12   0      318.73      312.70      5.47 o 
   6  12   0        3.52        3.36      0.96 o 
   7  12   0        4.54        4.96      1.09 o 
   1  13   0      287.43      301.91      3.46 o 
   2  13   0        1.55        4.20      0.69 o 
   3  13   0        1.51        2.03      0.50 o 
   4  13   0      143.21      135.06      2.43 o 
   5  13   0       68.45       81.28      6.87 o 
   6  13   0       51.59       50.67      2.26 o 
   7  13   0        0.23        0.40      0.82 o 
   0  14   0       62.32       63.66      1.14 o 
   1  14   0       41.48       38.25      1.63 o 
   2  14   0      339.12      395.60      3.94 o 
   3  14   0        0.01       -0.15      0.42 o 
   4  14   0        6.82        8.51      1.63 o 
   5  14   0      213.80      204.65      4.03 o 
   6  14   0       49.10       50.62      2.13 o 
   7  14   0        2.92        3.20      1.18 o 
   1  15   0      416.30      397.58      4.09 o 
   2  15   0        0.00       -0.61      0.48 o 
   3  15   0       20.43       21.73      0.83 o 
   4  15   0        4.09        6.94      0.82 o 
   5  15   0       46.61       47.41      3.82 o 
   6  15   0       51.36       56.16      2.31 o 
   7  15   0        0.10        0.88      1.10 o 
   0  16   0      599.88      567.99      7.42 o 
   1  16   0      220.23      218.03      2.69 o 
   2  16   0      755.99      745.95      7.64 o 
   3  16   0       81.98       86.91      1.59 o 
   4  16   0       13.73       15.10      1.00 o 
   5  16   0       17.87       19.55      1.34 o 
   6  16   0       68.02       58.96      2.13 o 
   7  16   0        6.32        6.31      1.35 o 
   1  17   0      827.87      899.41      9.41 o 
   2  17   0       16.78       16.77      1.88 o 
   3  17   0      466.69      500.81      5.29 o 
   4  17   0        2.28        1.90      0.73 o 
   5  17   0       54.10       52.74      1.72 o 
   6  17   0       38.88       39.48      2.45 o 
   7  17   0       13.05       13.56      1.42 o 
   0  18   0      481.78      457.24      6.33 o 
   1  18   0       55.91       47.54      1.32 o 
   2  18   0        1.15       -0.17      0.64 o 
   3  18   0       56.45       59.79      2.10 o 
   4  18   0       62.89       66.29      1.58 o 
   5  18   0       11.78       11.21      1.11 o 
   6  18   0        7.56        5.62      1.11 o 
   1  19   0      244.65      245.85      2.93 o 
   2  19   0       62.89       67.53      1.79 o 
   3  19   0       19.85       17.90      0.83 o 
   4  19   0        0.00       -0.08      0.52 o 
   5  19   0       17.99       15.15      1.09 o 
   6  19   0      134.29      138.92      3.29 o 
   0  20   0      355.56      370.72      5.24 o 
   1  20   0        9.53       10.73      0.78 o 
   2  20   0      126.14      137.55      2.65 o 
   3  20   0       16.40       18.99      1.09 o 
   4  20   0       26.39       30.53      1.26 o 
   5  20   0        3.39        2.67      0.86 o 
   6  20   0        1.28       -0.58      0.94 o 
   1  21   0        8.02        8.56      0.78 o 
   2  21   0       58.38       56.68      1.65 o 
   3  21   0       11.11       13.50      1.00 o 
   4  21   0      117.37      122.83      2.42 o 
   5  21   0       34.56       32.60      1.62 o 
   6  21   0       19.10       18.41      1.45 o 
   0  22   0        6.17        5.88      1.07 o 
   1  22   0      290.53      288.82      3.67 o 
   2  22   0      168.89      176.83      3.26 o 
   3  22   0        0.01        0.23      0.43 o 
   4  22   0        8.01        8.45      1.02 o 
   5  22   0      143.41      150.57      2.91 o 
   6  22   0        2.96        2.43      0.97 o 
   1  23   0       27.36       32.66      1.23 o 
   2  23   0       30.91       34.10      1.64 o 
   3  23   0        4.32        5.27      1.02 o 
   4  23   0       28.99       30.59      1.29 o 
   5  23   0      255.13      268.03      4.49 o 
   6  23   0        2.76        1.89      0.88 o 
   0  24   0      143.42      140.77      5.65 o 
   1  24   0        4.34        3.91      0.63 o 
   2  24   0       31.97       37.36      2.00 o 
   3  24   0        7.14        7.14      1.13 o 
   4  24   0       79.46       78.75      2.36 o 
   5  24   0       69.63       70.23      2.28 o 
   1  25   0        6.13        5.95      0.80 o 
   2  25   0       13.36       15.84      1.16 o 
   3  25   0       32.92       37.21      1.62 o 
   4  25   0       46.20       47.09      2.20 o 
   5  25   0       10.74       10.94      1.03 o 
   0  26   0       41.37       43.13      2.57 o 
   1  26   0      158.89      164.04      2.61 o 
   2  26   0        1.07        0.80      0.85 o 
   3  26   0        0.01        1.30      0.92 o 
   4  26   0       53.66       60.45      4.32 o 
   5  26   0        0.08        0.40      0.61 o 
   1  27   0        4.75        3.94      0.79 o 
   2  27   0       20.96       22.56      1.63 o 
   3  27   0        2.23        2.51      1.05 o 
   4  27   0        2.04        1.37      1.05 o 
   5  27   0        3.25        2.08      1.16 o 
   0  28   0       38.47       39.60      2.26 o 
   1  28   0        1.46        2.06      0.81 o 
   2  28   0       61.33       63.81      3.15 o 
   3  28   0       55.46       52.85      2.32 o 
   4  28   0        5.20        5.08      1.18 o 
   5  28   0        3.20        2.06      1.18 o 
   1  29   0        8.06        7.42      0.94 o 
   2  29   0       12.62        9.33      1.69 o 
   3  29   0       84.12       96.69      2.71 o 
   4  29   0        1.14        1.44      0.96 o 
   0  30   0      377.04      411.64      8.24 o 
   1  30   0        0.87        1.32      0.77 o 
   2  30   0        0.70        0.98      0.79 o 
   3  30   0        6.45        5.08      1.31 o 
   4  30   0       19.02       17.14      1.56 o 
   1  31   0       13.70       15.51      1.24 o 
   2  31   0        4.94        4.27      1.02 o 
   3  31   0        1.19        1.70      1.14 o 
   0  32   0        2.68        2.36      1.13 o 
   1  32   0       12.78       13.39      1.40 o 
   2  32   0        4.03        4.16      1.20 o 
   3  32   0        3.33        1.26      0.96 o 
   1  33   0      171.85      186.23      3.90 o 
   2  33   0       11.84       12.83      1.41 o 
   3  33   0       80.17       83.22      4.18 o 
   0  34   0      149.84      158.40      4.60 o 
   1  34   0       13.41       12.09      1.51 o 
   2  34   0        8.69        8.60      1.50 o 
   1  35   0        0.02       -0.18      0.82 o 
  -8   1   1        0.49        1.54      0.94 o 
  -7   1   1        6.44        7.42      1.02 o 
  -6   1   1       49.77       47.31      1.57 o 
  -5   1   1      234.40      220.01      3.00 o 
  -4   1   1       35.87       39.58      1.10 o 
  -3   1   1      511.33      459.39      5.83 o 
  -2   1   1       85.59       82.25      1.12 o 
  -1   1   1      547.91      584.72     18.36 o 
   0   1   1        0.00        1.29      0.42 o 
   2   1   1      127.56      167.00     16.05 o 
   3   1   1     1122.22     1250.93     32.36 o 
   5   1   1       16.19        7.61      1.72 o 
   6   1   1       39.12       51.90      3.29 o 
   7   1   1       20.18       15.12      1.72 o 
  -8   2   1       17.44       16.23      1.45 o 
  -7   2   1        0.64        0.55      0.71 o 
  -6   2   1        3.01        3.51      0.99 o 
  -5   2   1        0.37        1.35      0.77 o 
  -4   2   1       39.58       42.10      1.64 o 
  -3   2   1       19.84       21.35      0.84 o 
  -2   2   1       61.46       67.77      1.04 o 
  -1   2   1      122.38      105.71      1.07 o 
   0   2   1      448.16      428.54      3.72 o 
   1   2   1        4.09        9.36      4.62 o 
   2   2   1     1938.70     1938.64     27.80 o 
   3   2   1      376.66      428.83     66.19 o 
   5   2   1       25.21       24.53      2.31 o 
   6   2   1      230.52      200.05      4.48 o 
   7   2   1        1.23        0.42      1.52 o 
  -8   3   1        4.72        4.20      1.09 o 
  -7   3   1        0.05       -0.64      0.73 o 
  -6   3   1      448.10      430.70      5.80 o 
  -5   3   1      380.11      341.04      4.46 o 
  -4   3   1        0.88       -0.09      0.50 o 
  -3   3   1     1578.57     1574.98     17.68 o 
  -2   3   1      822.04      785.43      9.79 o 
  -1   3   1     2039.17     2016.28     18.30 o 
   0   3   1      246.05      235.18      2.58 o 
   1   3   1     1111.32      997.83     10.07 o 
   2   3   1      100.04      128.23      2.39 o 
   3   3   1      379.85      356.63     21.51 o 
   4   3   1      162.20      171.98      4.28 o 
   5   3   1       18.21       17.17      2.56 o 
   6   3   1       69.91       63.74      2.60 o 
   7   3   1        0.01        0.38      0.90 o 
  -8   4   1        7.79        8.35      1.26 o 
  -7   4   1       21.61       19.78      2.07 o 
  -6   4   1       34.22       37.02      1.56 o 
  -5   4   1      231.95      223.48      3.71 o 
  -4   4   1      315.05      276.99      3.02 o 
  -3   4   1        2.03        1.69      0.40 o 
  -2   4   1      142.51      119.51      1.06 o 
  -1   4   1     6686.89     6433.42    112.52 o 
   0   4   1     3411.34     3244.19     39.09 o 
   1   4   1      246.85      231.11     13.39 o 
   2   4   1        0.05        0.67      0.56 o 
   3   4   1     1619.12     1610.29     31.22 o 
   4   4   1        7.99       24.24      5.79 o 
   5   4   1       33.57       41.32      3.34 o 
   6   4   1       25.28       18.43      1.71 o 
   7   4   1       11.47       12.37      1.70 o 
  -8   5   1        0.98        1.11      0.86 o 
  -7   5   1        9.66        8.43      1.07 o 
  -6   5   1      146.19      145.64      2.81 o 
  -5   5   1      122.80      116.19      5.87 o 
  -4   5   1       14.65       15.59      1.58 o 
  -3   5   1      256.39      277.58      2.92 o 
  -2   5   1      131.62      116.99      1.68 o 
  -1   5   1     5531.28     5369.79     69.91 o 
   0   5   1      353.41      335.27      2.87 o 
   1   5   1       19.12       16.48      0.80 o 
   2   5   1     1009.77      964.73      9.18 o 
   3   5   1      109.04      162.25     30.57 o 
   4   5   1        6.69        9.42      4.31 o 
   5   5   1        0.17        1.37      0.78 o 
   6   5   1       32.67       33.78      2.54 o 
   7   5   1       26.00       23.17      2.00 o 
  -8   6   1       30.53       31.60      2.37 o 
  -7   6   1        1.34        0.86      0.79 o 
  -6   6   1      147.84      144.84      2.94 o 
  -5   6   1      511.79      508.33      5.84 o 
  -4   6   1      111.31      117.91     11.03 o 
  -3   6   1       11.97       10.11      0.61 o 
  -2   6   1     1863.97     1840.16     21.23 o 
  -1   6   1     9107.65     8713.03    152.16 o 
   0   6   1     7882.79     7506.25    113.52 o 
   1   6   1     1259.54     1229.21     22.08 o 
   2   6   1       85.73       91.48     13.80 o 
   3   6   1       96.60      120.49      2.07 o 
   4   6   1      177.52      200.39      4.71 o 
   5   6   1       73.17       61.63      2.29 o 
   6   6   1       35.23       48.38      2.65 o 
   7   6   1       15.62       13.06      1.44 o 
  -8   7   1       15.82       12.46      1.32 o 
  -7   7   1        9.71        9.68      1.05 o 
  -6   7   1       85.25      104.06     10.21 o 
  -5   7   1        0.36        0.84      0.68 o 
  -4   7   1      744.90      773.75      9.78 o 
  -3   7   1        1.43        0.84      1.44 o 
  -2   7   1      593.77      700.15     14.48 o 
  -1   7   1      120.93       97.27      1.47 o 
   0   7   1     7792.18     7516.66    114.44 o 
   1   7   1      221.56      182.21      6.81 o 
   2   7   1      260.85      278.30      2.83 o 
   3   7   1      105.47       91.76      6.97 o 
   4   7   1       72.94       74.80      2.38 o 
   5   7   1       67.57       68.91      3.63 o 
   6   7   1       67.35       64.49      2.05 o 
   7   7   1       10.27       12.01      1.82 o 
  -8   8   1        0.80        0.45      0.73 o 
  -7   8   1        0.00       -0.09      0.48 o 
  -6   8   1      462.00      460.03      5.86 o 
  -5   8   1        0.07        0.01      0.52 o 
  -4   8   1      182.12      213.82      9.24 o 
  -3   8   1        0.15       -0.63      0.45 o 
  -2   8   1      181.05      179.04      2.23 o 
  -1   8   1      739.36      702.07      5.72 o 
   0   8   1     8500.62     8426.79    146.94 o 
   1   8   1      164.15      154.18      1.85 o 
   2   8   1        5.05        4.13      0.53 o 
   3   8   1        0.13        0.14      0.74 o 
   4   8   1        4.01        2.09      0.89 o 
   5   8   1       47.30       55.98      2.54 o 
   6   8   1        0.07        1.07      0.68 o 
   7   8   1        3.44        2.47      0.92 o 
  -7   9   1        0.93        0.78      0.63 o 
  -6   9   1       28.56       29.27      2.83 o 
  -5   9   1      241.01      243.56      4.00 o 
  -4   9   1        3.26        2.56      0.58 o 
  -3   9   1      809.47      856.44     11.70 o 
  -2   9   1       74.27       75.33      1.16 o 
  -1   9   1      364.48      392.23      3.16 o 
   0   9   1        3.65        0.57      0.70 o 
   1   9   1     1781.55     1845.31     21.91 o 
   2   9   1      338.09      333.72      3.63 o 
   3   9   1       24.07       21.91      0.96 o 
   4   9   1       45.39       46.04      1.63 o 
   5   9   1      167.79      154.50      5.05 o 
   6   9   1       24.68       26.85      3.92 o 
   7   9   1        0.24        1.38      1.08 o 
  -7  10   1      137.79      133.02      3.16 o 
  -6  10   1        1.06        0.70      0.76 o 
  -5  10   1      110.71      114.79      2.66 o 
  -4  10   1       13.26       13.81      0.81 o 
  -3  10   1       96.11      115.81      6.90 o 
  -2  10   1      470.35      465.73      4.06 o 
  -1  10   1      207.25      187.22      1.83 o 
   0  10   1      144.82      148.97      1.57 o 
   1  10   1     5052.20     5271.52     88.15 o 
   2  10   1       50.21       51.13      1.05 o 
   3  10   1      102.76      115.58      1.85 o 
   4  10   1        8.65       11.09      1.84 o 
   5  10   1        7.36        9.53      1.45 o 
   6  10   1       28.02       27.80      1.66 o 
   7  10   1       52.26       51.21      2.70 o 
  -7  11   1       43.08       46.87      2.24 o 
  -6  11   1        5.37        7.73      1.17 o 
  -5  11   1      113.61      120.33      2.24 o 
  -4  11   1       16.78       18.74      1.40 o 
  -3  11   1      494.18      557.74      6.21 o 
  -2  11   1      222.04      239.39      2.50 o 
  -1  11   1       59.88       69.99      0.90 o 
   0  11   1        2.93        5.12      0.52 o 
   1  11   1      180.12      198.51     14.33 o 
   2  11   1       24.25       24.80      0.74 o 
   3  11   1       57.57       64.93      2.44 o 
   4  11   1       51.39       51.61      1.42 o 
   5  11   1      223.02      202.53      3.62 o 
   6  11   1        9.19        8.10      1.02 o 
   7  11   1       38.37       39.06      1.79 o 
  -7  12   1        0.55       -0.76      0.85 o 
  -6  12   1       10.83       10.41      1.13 o 
  -5  12   1        1.70        5.19      2.16 o 
  -4  12   1       76.61       84.60      1.38 o 
  -3  12   1      215.09      216.05      2.99 o 
  -2  12   1      672.67      732.84      7.16 o 
  -1  12   1      413.83      427.11      3.47 o 
   0  12   1       29.08       26.49      0.77 o 
   1  12   1        0.36        0.48      0.33 o 
   2  12   1      447.29      465.12      5.06 o 
   3  12   1       47.59       43.76      1.85 o 
   4  12   1      230.34      238.67      3.61 o 
   5  12   1       13.10       21.31      2.16 o 
   6  12   1        2.74        4.08      1.11 o 
   7  12   1        7.24        6.52      1.37 o 
  -7  13   1       13.19       13.28      1.55 o 
  -6  13   1        7.52        8.03      1.11 o 
  -5  13   1       65.72       67.44      1.95 o 
  -4  13   1       65.78       62.64      3.58 o 
  -3  13   1      307.13      340.16      3.47 o 
  -2  13   1      160.95      181.13      2.74 o 
  -1  13   1       13.29       11.94      0.50 o 
   0  13   1      192.48      205.97      2.24 o 
   1  13   1      283.10      286.99      3.27 o 
   2  13   1       72.99       50.46      1.80 o 
   3  13   1      148.40      152.90      3.28 o 
   4  13   1        6.06        6.40      1.02 o 
   5  13   1       45.73       40.53      1.70 o 
   6  13   1       61.54       66.00      2.25 o 
   7  13   1        0.31        2.65      1.46 o 
  -7  14   1        4.99        3.55      1.08 o 
  -6  14   1       40.17       42.76      1.98 o 
  -5  14   1        4.23        4.57      0.75 o 
  -4  14   1      103.64      102.50      1.94 o 
  -3  14   1      162.37      163.06      2.21 o 
  -2  14   1      279.78      305.06      3.11 o 
  -1  14   1       11.38       11.68      0.63 o 
   0  14   1     1968.61     2009.73     23.30 o 
   1  14   1      136.06      147.99      1.84 o 
   2  14   1      334.22      322.50      3.91 o 
   3  14   1       30.48       24.81      1.37 o 
   4  14   1       80.63       82.76      2.07 o 
   5  14   1        0.55       -1.56      1.04 o 
   6  14   1        1.29        1.73      0.91 o 
   7  14   1        2.32        4.34      1.48 o 
  -7  15   1       12.51       11.57      1.37 o 
  -6  15   1       26.35       27.85      1.33 o 
  -5  15   1       28.40       30.83      0.98 o 
  -4  15   1        1.67        1.35      0.50 o 
  -3  15   1        5.44        3.57      0.56 o 
  -2  15   1        0.03       -0.24      0.37 o 
  -1  15   1      607.21      583.03      5.17 o 
   0  15   1       62.74       71.70      7.15 o 
   1  15   1      371.77      387.14      3.92 o 
   2  15   1       13.06       12.49      0.95 o 
   3  15   1      396.33      401.61      4.70 o 
   4  15   1        6.87        7.23      1.71 o 
   5  15   1      601.53      605.20      8.60 o 
   6  15   1       59.96       56.11      2.02 o 
  -7  16   1        6.29        6.83      1.04 o 
  -6  16   1       59.51       58.48      2.15 o 
  -5  16   1        0.45        0.71      0.56 o 
  -4  16   1        7.15        6.92      0.71 o 
  -3  16   1      104.85      102.56      1.37 o 
  -2  16   1      110.79      111.73      1.76 o 
  -1  16   1       61.29       55.83      1.81 o 
   0  16   1     1047.99     1068.81     11.30 o 
   1  16   1       24.65       24.61      0.84 o 
   2  16   1       20.23       19.98      1.49 o 
   3  16   1       32.53       29.45      1.26 o 
   4  16   1      415.65      425.14      5.65 o 
   5  16   1      111.78      125.36      3.40 o 
   6  16   1        7.70        7.13      1.25 o 
  -7  17   1       19.28       18.92      2.44 o 
  -6  17   1       14.72       12.70      1.13 o 
  -5  17   1        0.25       -0.47      0.59 o 
  -4  17   1       26.36       28.36      1.03 o 
  -3  17   1        0.19        0.62      0.39 o 
  -2  17   1      146.99      142.83      1.96 o 
  -1  17   1       71.41       72.50      1.36 o 
   0  17   1       16.22       19.32      3.49 o 
   1  17   1       14.34       16.92      0.80 o 
   2  17   1      144.34      146.96      2.42 o 
   3  17   1       14.17       17.23      1.36 o 
   4  17   1       77.23       88.95      5.25 o 
   5  17   1       20.26       20.92      1.38 o 
   6  17   1       49.85       49.93      1.87 o 
  -7  18   1       14.64       12.04      2.17 o 
  -6  18   1        3.64        2.93      0.98 o 
  -5  18   1       52.64       47.80      1.62 o 
  -4  18   1       28.47       32.79      1.02 o 
  -3  18   1        1.21        1.52      0.42 o 
  -2  18   1       40.77       42.30      1.22 o 
  -1  18   1      118.42      121.19      1.74 o 
   0  18   1        7.97        8.02      0.68 o 
   1  18   1      137.85      138.35      1.98 o 
   2  18   1       68.12       75.00      1.98 o 
   3  18   1       26.18       32.98      5.15 o 
   4  18   1     1151.85     1151.46     14.80 o 
   5  18   1       31.29       28.36      1.90 o 
   6  18   1        1.38        1.01      0.85 o 
  -6  19   1        3.53        3.43      0.88 o 
  -5  19   1        1.75        2.01      0.60 o 
  -4  19   1       24.09       25.37      1.52 o 
  -3  19   1       20.80       23.16      1.13 o 
  -2  19   1       35.55       34.51      1.24 o 
  -1  19   1       17.49       17.50      0.91 o 
   0  19   1       15.59       18.42      1.75 o 
   1  19   1       85.78      105.20      1.84 o 
   2  19   1       30.25       32.51      1.24 o 
   3  19   1      163.65      165.23      3.19 o 
   4  19   1        9.72       14.49      1.65 o 
   5  19   1       98.43       99.17      2.65 o 
   6  19   1        1.80        2.30      0.94 o 
  -6  20   1        0.15        0.07      0.66 o 
  -5  20   1        0.21       -0.01      0.58 o 
  -4  20   1       72.30       79.62      1.92 o 
  -3  20   1        0.89        1.17      0.64 o 
  -2  20   1      264.20      262.86      2.96 o 
  -1  20   1       35.07       36.84      1.19 o 
   0  20   1       35.69       32.21      1.89 o 
   1  20   1      156.68      152.20      2.46 o 
   2  20   1      259.84      262.01      3.99 o 
   3  20   1      131.69      127.32      2.50 o 
   4  20   1       28.55       27.66      1.93 o 
   5  20   1       38.98       37.70      1.62 o 
   6  20   1        3.55        3.65      1.11 o 
  -6  21   1        4.19        4.26      0.80 o 
  -5  21   1        6.64        5.85      0.87 o 
  -4  21   1        1.65        0.80      0.51 o 
  -3  21   1      216.62      208.44      2.99 o 
  -2  21   1        0.00       -0.40      0.56 o 
  -1  21   1        0.00       -0.21      0.47 o 
   0  21   1       31.35       28.88      0.92 o 
   1  21   1      116.48      121.42      2.23 o 
   2  21   1       27.05       21.43      1.32 o 
   3  21   1        4.38        1.90      0.62 o 
   4  21   1        3.17        2.14      0.96 o 
   5  21   1       34.39       33.79      1.21 o 
   6  21   1        8.51        7.76      1.61 o 
  -6  22   1       16.56       12.30      1.46 o 
  -5  22   1        7.38        8.05      0.92 o 
  -4  22   1       13.60       11.53      0.92 o 
  -3  22   1        3.39        2.07      0.76 o 
  -2  22   1      202.35      204.73      3.05 o 
  -1  22   1        3.95        2.55      0.63 o 
   0  22   1      296.13      278.98      3.35 o 
   1  22   1        5.01        4.97      0.76 o 
   2  22   1       83.68       87.99      2.42 o 
   3  22   1       28.84       29.00      1.42 o 
   4  22   1        8.59        9.20      1.18 o 
   5  22   1       38.88       41.05      3.47 o 
   6  22   1        6.44        7.29      1.45 o 
  -6  23   1       58.39       55.42      2.55 o 
  -5  23   1        5.51        5.33      0.97 o 
  -4  23   1        8.49        6.46      0.82 o 
  -3  23   1        6.19        6.02      0.80 o 
  -2  23   1       25.13       19.97      1.15 o 
  -1  23   1       14.86       17.00      1.12 o 
   0  23   1       99.51      109.96      1.82 o 
   1  23   1       62.18       57.20      1.88 o 
   2  23   1       78.38       76.39      2.87 o 
   3  23   1        9.91       10.70      0.97 o 
   4  23   1       17.10       15.28      1.62 o 
   5  23   1        0.16        0.40      1.07 o 
  -6  24   1        0.97        1.40      1.14 o 
  -5  24   1       65.20       68.99      4.51 o 
  -4  24   1       73.12       74.17      1.79 o 
  -3  24   1        0.80        0.51      0.62 o 
  -2  24   1       14.88       11.82      1.02 o 
  -1  24   1      172.34      187.90      2.91 o 
   0  24   1        3.88        4.04      0.91 o 
   1  24   1        2.81        3.65      0.69 o 
   2  24   1       13.95       12.50      0.94 o 
   3  24   1        2.14        1.84      0.67 o 
   4  24   1        0.15       -0.64      1.00 o 
   5  24   1        8.93       10.04      1.65 o 
  -5  25   1        0.01        0.87      0.79 o 
  -4  25   1       48.21       48.97      1.59 o 
  -3  25   1      161.92      168.71      3.80 o 
  -2  25   1       43.25       43.24      1.45 o 
  -1  25   1       43.64       44.28      1.68 o 
   0  25   1        3.11        1.82      0.73 o 
   1  25   1       14.62       14.21      0.90 o 
   2  25   1       80.09       76.62      1.95 o 
   3  25   1       23.20       22.07      1.55 o 
   4  25   1       25.25       25.11      1.89 o 
   5  25   1        0.01        0.04      0.95 o 
  -5  26   1       39.63       36.27      2.51 o 
  -4  26   1        1.42        2.05      0.70 o 
  -3  26   1        1.89        1.79      0.93 o 
  -2  26   1       45.83       52.58      1.77 o 
  -1  26   1      251.02      260.67      4.30 o 
   0  26   1       66.54       70.48      1.88 o 
   1  26   1       11.40       12.01      0.99 o 
   2  26   1       64.04       64.95      1.69 o 
   3  26   1       38.67       43.86      1.95 o 
   4  26   1        1.60        1.20      0.96 o 
   5  26   1        0.05        0.21      1.08 o 
  -5  27   1       15.09       15.54      1.62 o 
  -4  27   1       82.43       81.04      2.37 o 
  -3  27   1        0.18        1.64      1.08 o 
  -2  27   1      140.31      146.00      4.59 o 
  -1  27   1        2.59        1.19      0.71 o 
   0  27   1      143.71      152.53      2.51 o 
   1  27   1        6.27        7.10      1.04 o 
   2  27   1        0.54        0.10      0.60 o 
   3  27   1        1.49        1.07      0.62 o 
   4  27   1        9.31        9.08      1.53 o 
  -5  28   1        0.00       -0.46      0.69 o 
  -4  28   1        4.01        1.06      0.69 o 
  -3  28   1       15.13       14.68      3.36 o 
  -2  28   1        3.55        3.12      0.98 o 
  -1  28   1       97.53       93.55      1.98 o 
   0  28   1      142.36      152.52      2.77 o 
   1  28   1       11.52       10.78      1.05 o 
   2  28   1       76.03       79.26      2.33 o 
   3  28   1       43.47       44.14      1.78 o 
   4  28   1        0.14        1.55      1.15 o 
  -4  29   1       11.42        8.43      1.07 o 
  -3  29   1        7.50        6.08      1.26 o 
  -2  29   1       16.29       13.69      1.65 o 
  -1  29   1       71.43       78.78      1.89 o 
   0  29   1       58.89       60.28      1.79 o 
   1  29   1       67.02       74.42      2.30 o 
   2  29   1        9.58       10.12      1.10 o 
   3  29   1       48.20       52.91      1.79 o 
   4  29   1        7.54        7.80      1.37 o 
  -4  30   1        4.53        4.90      1.18 o 
  -3  30   1       20.98       21.25      2.52 o 
  -2  30   1        1.49        1.90      0.97 o 
  -1  30   1       60.35       59.87      1.91 o 
   0  30   1       20.56       20.69      1.43 o 
   1  30   1        2.72        1.87      0.88 o 
   2  30   1        3.59        2.88      1.05 o 
   3  30   1       14.24       13.50      1.59 o 
  -3  31   1       22.17       24.30      1.90 o 
  -2  31   1        3.33        3.33      1.23 o 
  -1  31   1      105.69      114.18      2.62 o 
   0  31   1       16.24       15.18      1.10 o 
   1  31   1       21.90       21.51      1.60 o 
   2  31   1       18.16       16.00      1.98 o 
   3  31   1        5.34        4.13      0.94 o 
  -3  32   1       20.76       20.79      1.89 o 
  -2  32   1        1.05        1.23      1.20 o 
  -1  32   1       74.19       77.50      2.44 o 
   0  32   1        2.71        2.66      0.92 o 
   1  32   1       14.89       17.51      1.37 o 
   2  32   1       42.79       47.57      1.92 o 
   3  32   1        0.27        0.48      0.75 o 
  -2  33   1        0.08       -1.43      0.96 o 
  -1  33   1        5.59        4.43      1.14 o 
   0  33   1        3.07        3.62      1.09 o 
   1  33   1        8.21        8.10      1.19 o 
   2  33   1        1.95        0.47      0.98 o 
  -2  34   1        6.37        5.65      1.17 o 
  -1  34   1        5.23        4.74      1.19 o 
   0  34   1        4.22        4.25      1.18 o 
   1  34   1        1.57        1.53      1.09 o 
   0  35   1        0.63        1.75      0.87 o 
  -8   0   2        0.39       -0.04      0.93 o 
  -7   0   2        1.35        2.45      1.14 o 
  -6   0   2     1176.22     1156.88     21.23 o 
  -5   0   2        0.90        0.89      0.69 o 
  -4   0   2      413.83      410.09      6.37 o 
  -3   0   2      383.48      368.72      6.63 o 
  -2   0   2     1033.13     1106.08     21.86 o 
  -1   0   2     1178.84     1245.70     19.33 o 
   0   0   2     4250.80     4307.39     75.76 o 
   1   0   2      299.73      242.19      3.48 o 
   2   0   2      352.32      369.28      9.50 o 
   3   0   2        1.62        1.06      0.99 o 
   7   0   2       10.71       11.28      2.75 o 
  -8   1   2        7.20        6.90      1.02 o 
  -7   1   2       12.12       10.76      0.97 o 
  -6   1   2       73.43       70.31      2.21 o 
  -5   1   2       75.51       76.96      1.88 o 
  -4   1   2       12.72       14.98      1.18 o 
  -3   1   2     1013.88     1124.96     13.22 o 
  -2   1   2      201.50      218.08      2.00 o 
  -1   1   2      687.97      672.60      6.13 o 
   0   1   2        6.97        9.62      0.71 o 
   1   1   2       75.81       76.13      3.87 o 
   2   1   2      318.75      317.14     12.31 o 
   3   1   2       73.19       82.79      2.95 o 
  -8   2   2        3.06        1.81      0.95 o 
  -7   2   2       21.46       21.35      1.18 o 
  -6   2   2      171.92      179.06      2.70 o 
  -5   2   2       79.57       76.47      1.35 o 
  -4   2   2       52.73       65.20      1.70 o 
  -3   2   2        0.15       -0.64      0.42 o 
  -2   2   2        0.37        0.08      0.30 o 
  -1   2   2      144.64      136.17      2.20 o 
   0   2   2      196.78      187.72      4.65 o 
   1   2   2      423.76      365.90     11.17 o 
   2   2   2        7.97        9.62      0.70 o 
   6   2   2        0.78        4.16      2.77 o 
  -8   3   2        4.95        4.91      0.94 o 
  -7   3   2      158.45      152.34      2.70 o 
  -6   3   2       14.72       13.84      0.91 o 
  -5   3   2       42.28       48.01      1.24 o 
  -4   3   2       12.41       10.91      0.65 o 
  -3   3   2      131.08      142.20      1.42 o 
  -2   3   2        0.05        0.22      0.33 o 
  -1   3   2      213.26      206.07      2.11 o 
   0   3   2      341.89      343.92      2.73 o 
   1   3   2     1355.05     1438.59     19.80 o 
   2   3   2      147.18      160.88      3.46 o 
   6   3   2        0.02        5.36      2.98 o 
   7   3   2        0.00        0.59      2.19 o 
  -8   4   2        0.28        0.80      0.74 o 
  -7   4   2       29.36       28.73      1.27 o 
  -6   4   2      183.42      188.74      2.64 o 
  -5   4   2        1.32        0.51      0.39 o 
  -4   4   2      183.77      197.29      4.23 o 
  -3   4   2      506.07      537.29      4.30 o 
  -2   4   2        8.92        7.55      0.22 o 
  -1   4   2      540.58      600.19      6.09 o 
   0   4   2      495.96      540.39      7.61 o 
   1   4   2     1317.69     1278.76     16.95 o 
   2   4   2       82.15      106.40      1.91 o 
   5   4   2       44.79       36.20      4.47 o 
   6   4   2      106.94       96.30      4.94 o 
   7   4   2       27.80       31.24      2.18 o 
  -8   5   2        1.19        0.98      0.84 o 
  -7   5   2       10.35        9.51      0.97 o 
  -6   5   2       20.73       25.03      3.18 o 
  -5   5   2      122.88      120.47      2.23 o 
  -4   5   2       12.73       17.81      0.53 o 
  -3   5   2      409.08      457.24     62.55 o 
  -2   5   2      248.25      283.83      3.44 o 
  -1   5   2      141.89      150.17      1.73 o 
   0   5   2       97.16      111.42      2.99 o 
   1   5   2      237.47      208.51      3.85 o 
   2   5   2      269.34      270.61      7.48 o 
   4   5   2      103.84       98.06      5.44 o 
   5   5   2       45.68       42.00      3.35 o 
   6   5   2       27.74       20.50      2.38 o 
   7   5   2        1.62        0.24      1.60 o 
  -8   6   2       18.22       17.83      2.11 o 
  -7   6   2        3.99        4.29      0.88 o 
  -6   6   2       16.31       13.19      2.25 o 
  -5   6   2        0.85        2.31      0.51 o 
  -4   6   2      163.89      192.67      1.81 o 
  -3   6   2      210.37      262.06      3.81 o 
  -2   6   2      374.82      348.45      4.58 o 
  -1   6   2       93.07       96.54      1.61 o 
   0   6   2     2549.48     2613.29     31.32 o 
   1   6   2      260.53      317.56     18.08 o 
   2   6   2      724.92      796.41     12.31 o 
   3   6   2        1.48        0.54      0.60 o 
   4   6   2       42.53       59.49     10.82 o 
   5   6   2       29.36       37.01      9.18 o 
   6   6   2       22.81       20.07      1.36 o 
   7   6   2        7.79        9.52      1.42 o 
  -7   7   2        3.33        4.54      0.79 o 
  -6   7   2        8.47        5.99      2.39 o 
  -5   7   2      202.54      204.65      2.38 o 
  -4   7   2       26.97       27.52      2.20 o 
  -3   7   2       76.79       76.36      2.12 o 
  -2   7   2      218.24      245.07      3.01 o 
  -1   7   2      396.07      393.45      3.28 o 
   0   7   2     1092.01     1174.06     13.55 o 
   1   7   2      121.13      151.09     10.11 o 
   2   7   2        1.23        0.17      0.72 o 
   3   7   2       86.63      115.29     12.70 o 
   4   7   2       12.44       11.65      1.03 o 
   5   7   2       30.47       35.75      2.49 o 
   6   7   2       23.03       22.20      1.47 o 
   7   7   2        3.75        0.27      1.72 o 
  -7   8   2        3.87        1.48      1.07 o 
  -6   8   2        0.17        0.14      0.52 o 
  -5   8   2        7.22       10.06      0.76 o 
  -4   8   2        4.28        1.50      0.79 o 
  -3   8   2        8.80       10.18      0.79 o 
  -2   8   2      153.71      156.74      2.25 o 
  -1   8   2      533.45      601.35      5.10 o 
   0   8   2       53.18       38.42      1.28 o 
   1   8   2       24.93       17.98      1.77 o 
   2   8   2        1.56        2.01      1.00 o 
   3   8   2      791.54      787.90     12.45 o 
   4   8   2       90.07       93.79      3.81 o 
   5   8   2      169.02      155.75      5.59 o 
   6   8   2        0.93        2.88      1.84 o 
  -7   9   2        5.67        5.68      1.42 o 
  -6   9   2        0.61        0.52      0.60 o 
  -5   9   2        1.49        2.61      0.52 o 
  -4   9   2        0.13        0.44      0.63 o 
  -3   9   2      143.62      159.55      2.68 o 
  -2   9   2       85.90      108.52      1.78 o 
  -1   9   2       40.52       32.44      0.92 o 
   0   9   2      328.65      343.37      3.42 o 
   1   9   2      344.11      325.75      4.44 o 
   2   9   2      104.61      116.99      2.43 o 
   3   9   2        0.32       -0.83      0.97 o 
   4   9   2      312.42      312.12     12.22 o 
   5   9   2        7.33        8.24      1.15 o 
   6   9   2        3.37        1.83      1.08 o 
  -7  10   2        1.32        0.73      0.65 o 
  -6  10   2       31.46       32.76      1.25 o 
  -5  10   2        1.48        0.60      0.54 o 
  -4  10   2       11.69       11.66      1.23 o 
  -3  10   2        0.02        1.22      0.88 o 
  -2  10   2     1326.82     1318.03     16.59 o 
  -1  10   2       13.66       14.76      1.34 o 
   0  10   2      319.23      325.12      3.13 o 
   1  10   2       52.95       47.59      2.97 o 
   2  10   2      142.53      155.47      8.27 o 
   3  10   2       30.56       30.17      4.17 o 
   4  10   2      641.29      672.91     12.54 o 
   5  10   2       42.23       46.99      1.43 o 
   6  10   2       49.78       51.02      4.04 o 
  -7  11   2        4.32        2.05      0.94 o 
  -6  11   2       39.51       38.98      1.85 o 
  -5  11   2      107.41      101.68      2.62 o 
  -4  11   2        0.90        2.26      0.82 o 
  -3  11   2      174.37      181.67      3.13 o 
  -2  11   2      184.69      182.97      3.23 o 
  -1  11   2      902.80      916.65      8.58 o 
   0  11   2      532.94      523.19     13.66 o 
   1  11   2       34.09       37.46      2.67 o 
   2  11   2       16.60       19.17      0.88 o 
   3  11   2       38.22       67.85     14.50 o 
   4  11   2      366.44      416.01     28.58 o 
   5  11   2       43.23       41.59      1.87 o 
   6  11   2       11.77       14.32      1.90 o 
  -7  12   2       78.19       85.49      3.40 o 
  -6  12   2       22.24       21.95      1.34 o 
  -5  12   2       85.98       95.72      7.40 o 
  -4  12   2       38.58       35.16      1.88 o 
  -3  12   2      184.65      173.09      8.28 o 
  -2  12   2      489.57      470.41      4.63 o 
  -1  12   2     3818.40     3767.49     48.19 o 
   0  12   2      292.01      307.04      3.53 o 
   1  12   2      320.66      276.89      2.70 o 
   2  12   2       69.26       68.92      1.73 o 
   3  12   2     1118.01     1108.75     18.66 o 
   4  12   2       97.33      136.83     23.02 o 
   5  12   2       11.28       10.22      0.78 o 
   6  12   2        6.46       16.63      2.72 o 
  -7  13   2        0.17       -0.57      1.19 o 
  -6  13   2       27.49       25.44      1.54 o 
  -5  13   2      215.26      215.19      4.95 o 
  -4  13   2        8.68        7.58      0.91 o 
  -3  13   2        0.14       -0.55      0.51 o 
  -2  13   2       44.82       41.04      1.66 o 
  -1  13   2      900.13      864.44      8.61 o 
   0  13   2      220.72      232.09      3.08 o 
   1  13   2      327.85      344.39      4.79 o 
   2  13   2      218.63      233.07      3.17 o 
   3  13   2      614.16      643.96     63.63 o 
   4  13   2        0.38        2.55      1.73 o 
   5  13   2        2.37        4.60      1.26 o 
   6  13   2       24.48       23.00      2.55 o 
  -7  14   2        0.79        0.35      1.22 o 
  -6  14   2       24.42       23.51      1.67 o 
  -5  14   2       55.10       75.32     11.13 o 
  -4  14   2       75.38       67.31      2.70 o 
  -3  14   2       66.91       62.53      1.70 o 
  -2  14   2        6.01        7.45      0.44 o 
  -1  14   2       52.84       46.78      1.79 o 
   0  14   2      726.28      714.09      8.40 o 
   1  14   2      131.91      116.46      2.80 o 
   2  14   2       22.45       23.04      1.23 o 
   3  14   2       25.77       21.13      3.15 o 
   4  14   2        0.49       -0.18      1.03 o 
   5  14   2        0.65        0.38      1.17 o 
   6  14   2        0.02       -0.24      1.04 o 
  -7  15   2        1.78        2.37      1.49 o 
  -6  15   2        0.46       -0.55      0.92 o 
  -5  15   2      102.97      103.78      5.72 o 
  -4  15   2       37.71       53.48      2.10 o 
  -3  15   2       10.45       10.88      0.93 o 
  -2  15   2      128.96      142.57      1.61 o 
  -1  15   2       15.82       21.19      0.71 o 
   0  15   2       81.12      100.37      4.20 o 
   1  15   2      552.09      547.03      6.17 o 
   2  15   2        5.07        5.43      0.79 o 
   3  15   2       78.28       81.45      2.05 o 
   4  15   2        1.80        2.94      1.59 o 
   5  15   2        8.01        5.81      1.26 o 
   6  15   2        8.53       10.87      2.16 o 
  -7  16   2        1.04        0.17      1.01 o 
  -6  16   2        0.01       -0.54      0.95 o 
  -5  16   2        1.02        6.92      5.51 o 
  -4  16   2       68.36       64.88      2.68 o 
  -3  16   2      138.60      132.94      1.67 o 
  -2  16   2        0.20       -0.18      0.34 o 
  -1  16   2      254.97      242.73      2.84 o 
   0  16   2      454.30      462.63      5.79 o 
   1  16   2      118.26      105.25      2.14 o 
   2  16   2        8.97        6.89      0.52 o 
   3  16   2       12.43       15.75      1.48 o 
   4  16   2        4.12        4.25      0.94 o 
   5  16   2       97.21       99.62      4.09 o 
   6  16   2       11.43       16.01      5.77 o 
  -7  17   2       42.51       52.48      3.25 o 
  -6  17   2       17.46       18.30      2.08 o 
  -5  17   2      109.31      100.12      3.54 o 
  -4  17   2        6.97        4.86      1.36 o 
  -3  17   2      326.48      333.04      3.67 o 
  -2  17   2       35.51       31.65      0.79 o 
  -1  17   2       27.27       22.15      1.52 o 
   0  17   2        1.29       -0.97      0.65 o 
   1  17   2       35.40       31.23      1.04 o 
   2  17   2        0.53        0.24      0.41 o 
   3  17   2        1.78        0.14      0.59 o 
   4  17   2       11.55       11.53      1.56 o 
   5  17   2        0.32       -2.09      1.56 o 
   6  17   2        3.48        3.45      1.46 o 
  -6  18   2        1.87        2.72      1.22 o 
  -5  18   2       49.00       45.34      2.82 o 
  -4  18   2       43.83       42.01      2.40 o 
  -3  18   2        8.52        8.95      0.49 o 
  -2  18   2        1.63        1.48      0.53 o 
  -1  18   2       54.56       53.77      1.26 o 
   0  18   2      238.23      234.32      3.24 o 
   1  18   2       33.00       34.86      1.03 o 
   2  18   2       51.44       49.34      1.37 o 
   3  18   2      150.40      151.92      3.51 o 
   4  18   2        1.55        0.29      0.83 o 
   5  18   2       12.67       14.39      1.80 o 
   6  18   2        0.41        2.35      1.52 o 
  -6  19   2       51.73       58.41      3.20 o 
  -5  19   2       19.06       14.22      1.38 o 
  -4  19   2       25.47       30.12      3.11 o 
  -3  19   2        2.18        1.59      0.50 o 
  -2  19   2       52.10       55.07      1.35 o 
  -1  19   2      172.82      172.85      2.58 o 
   0  19   2       30.67       30.87      1.19 o 
   1  19   2      100.61       91.10      1.65 o 
   2  19   2      243.55      247.30      3.44 o 
   3  19   2        6.56        9.44      2.46 o 
   4  19   2       31.00       32.41      1.91 o 
   5  19   2        0.08        0.42      1.19 o 
  -6  20   2       23.17       22.22      2.41 o 
  -5  20   2        0.64        0.08      0.87 o 
  -4  20   2      256.91      236.63      6.63 o 
  -3  20   2        0.70        1.07      0.58 o 
  -2  20   2      393.84      388.66      4.49 o 
  -1  20   2        1.68        1.08      0.60 o 
   0  20   2       32.80       32.96      1.41 o 
   1  20   2        6.68        7.39      0.73 o 
   2  20   2        1.67        0.10      0.61 o 
   3  20   2        8.74        9.09      0.99 o 
   4  20   2      143.59      146.78      3.97 o 
   5  20   2        1.27        1.10      1.08 o 
  -6  21   2        8.26       11.66      1.68 o 
  -5  21   2        4.27        5.00      1.32 o 
  -4  21   2      106.51       93.92      1.52 o 
  -3  21   2       15.45       14.70      0.87 o 
  -2  21   2      139.67      136.49      2.09 o 
  -1  21   2      247.01      242.12      3.60 o 
   0  21   2      333.14      326.45      4.08 o 
   1  21   2       35.47       32.92      1.75 o 
   2  21   2      202.46      204.19      2.90 o 
   3  21   2        0.01       -0.40      0.68 o 
   4  21   2        0.13        0.71      0.86 o 
   5  21   2        3.51        2.62      1.10 o 
  -6  22   2        0.25        0.46      1.31 o 
  -5  22   2        3.08        1.73      1.41 o 
  -4  22   2        3.61        2.83      0.52 o 
  -3  22   2        7.03        6.59      0.70 o 
  -2  22   2      108.81      102.27      1.72 o 
  -1  22   2      399.42      398.59      5.05 o 
   0  22   2       74.19       74.46      1.87 o 
   1  22   2        5.68        5.59      0.80 o 
   2  22   2       39.79       36.40      1.37 o 
   3  22   2      192.17      206.10      3.32 o 
   4  22   2       11.56       11.63      2.50 o 
   5  22   2       17.29       16.80      1.79 o 
  -6  23   2        5.59        5.79      1.85 o 
  -5  23   2        0.11        0.51      0.99 o 
  -4  23   2       54.18       60.51      1.59 o 
  -3  23   2       82.14       80.79      1.82 o 
  -2  23   2       48.45       47.74      1.37 o 
  -1  23   2      370.81      366.28      5.09 o 
   0  23   2      102.85       97.83      1.71 o 
   1  23   2       21.52       23.59      1.57 o 
   2  23   2      139.04      135.88      2.39 o 
   3  23   2       40.04       41.46      1.84 o 
   4  23   2        8.12        7.27      1.55 o 
   5  23   2       28.17       26.33      2.46 o 
  -5  24   2       10.55        9.35      1.56 o 
  -4  24   2        4.18        3.20      0.57 o 
  -3  24   2        5.92        6.19      0.79 o 
  -2  24   2        8.06        7.69      0.76 o 
  -1  24   2      233.28      230.26      3.82 o 
   0  24   2        9.73       11.37      0.78 o 
   1  24   2        3.23        3.69      0.88 o 
   2  24   2       89.16       78.70      1.89 o 
   3  24   2        9.89        7.30      1.31 o 
   4  24   2       38.89       35.76      1.98 o 
  -5  25   2        0.79        1.07      1.45 o 
  -4  25   2        2.59        2.08      0.73 o 
  -3  25   2        0.07        0.04      0.49 o 
  -2  25   2       65.20       60.16      1.60 o 
  -1  25   2        7.74        6.90      0.99 o 
   0  25   2        3.07        1.46      0.56 o 
   1  25   2        0.35        1.28      0.65 o 
   2  25   2       48.55       43.61      1.82 o 
   3  25   2        4.53        3.36      1.00 o 
   4  25   2      120.19      126.72      3.39 o 
  -5  26   2        0.01       -1.04      1.22 o 
  -4  26   2        0.00       -0.61      1.17 o 
  -3  26   2       30.85       29.18      1.18 o 
  -2  26   2      125.33      128.97      2.54 o 
  -1  26   2        2.49        2.14      0.81 o 
   0  26   2       25.45       24.25      1.09 o 
   1  26   2       13.95       16.60      1.07 o 
   2  26   2       13.17       11.16      1.25 o 
   3  26   2        1.27        0.33      0.91 o 
   4  26   2       47.23       43.33      2.57 o 
  -5  27   2        1.48       -0.55      1.40 o 
  -4  27   2        5.62        3.14      1.45 o 
  -3  27   2        7.76        6.92      1.34 o 
  -2  27   2        2.57        1.37      0.83 o 
  -1  27   2        2.04        1.82      0.74 o 
   0  27   2        0.22       -0.01      0.51 o 
   1  27   2      147.66      145.13      2.96 o 
   2  27   2        0.35        0.46      0.83 o 
   3  27   2        6.87        7.58      1.40 o 
   4  27   2        3.56        2.36      1.09 o 
  -4  28   2        2.52        1.89      1.17 o 
  -3  28   2        0.01        0.94      0.89 o 
  -2  28   2       38.59       39.09      1.75 o 
  -1  28   2        3.22        3.41      0.94 o 
   0  28   2        0.55        0.75      0.79 o 
   1  28   2        0.28       -0.24      0.68 o 
   2  28   2       14.38       14.00      1.43 o 
   3  28   2        5.18        5.27      1.44 o 
  -4  29   2        6.03        3.26      1.80 o 
  -3  29   2       80.34       88.11      3.08 o 
  -2  29   2        0.91        0.07      0.67 o 
  -1  29   2       14.12       12.78      1.85 o 
   0  29   2        0.02       -0.47      0.76 o 
   1  29   2        8.58        8.74      1.40 o 
   2  29   2        0.01        0.01      0.71 o 
   3  29   2       11.62        9.00      1.52 o 
  -3  30   2        0.02       -0.95      1.13 o 
  -2  30   2       11.79        9.47      1.63 o 
  -1  30   2       20.07       17.72      2.28 o 
   0  30   2        0.27        1.08      0.85 o 
   1  30   2        0.09       -0.19      0.78 o 
   2  30   2        7.56        4.32      1.09 o 
   3  30   2        5.65        4.60      1.39 o 
  -3  31   2       14.73       15.82      2.67 o 
  -2  31   2        2.32        1.78      0.87 o 
  -1  31   2        0.17        0.45      0.65 o 
   0  31   2       16.69       14.45      1.40 o 
   1  31   2        2.61        2.44      1.00 o 
   2  31   2        0.02       -0.21      0.69 o 
  -2  32   2       18.80       17.48      2.84 o 
  -1  32   2        4.03        3.15      0.91 o 
   0  32   2        0.91       -0.03      0.95 o 
   1  32   2        0.13       -0.48      0.85 o 
  -2  33   2        0.11       -0.49      1.07 o 
  -1  33   2        0.74        0.51      0.78 o 
   0  33   2        0.26        1.54      0.90 o 
   1  33   2        0.01        0.48      0.78 o 
  -7   1   3        9.07        5.00      1.06 o 
  -6   1   3        3.94        1.62      0.60 o 
  -5   1   3        0.64        0.11      0.36 o 
  -4   1   3        0.29       -0.19      0.36 o 
  -3   1   3      282.72      298.92      3.79 o 
  -2   1   3      101.50       97.69      1.24 o 
  -1   1   3      195.69      217.20      2.44 o 
   0   1   3      195.66      188.88      3.99 o 
   1   1   3      133.86      141.98      2.18 o 
   2   1   3      100.53      107.30      2.69 o 
   3   1   3       53.68       53.64      1.83 o 
   4   1   3       32.30       30.40     16.91 o 
   5   1   3        0.05        0.43      0.58 o 
  -7   2   3       15.36       12.12      1.02 o 
  -6   2   3        1.95        1.37      0.51 o 
  -5   2   3       10.30        6.74      1.34 o 
  -4   2   3      364.07      392.08      4.67 o 
  -3   2   3        3.27        0.81      1.48 o 
  -2   2   3       16.59       12.38      1.12 o 
  -1   2   3        0.54       -0.16      0.41 o 
   0   2   3     2142.85     2191.04     26.19 o 
   1   2   3       55.47       55.44      1.76 o 
   2   2   3       11.49       10.84      0.78 o 
   3   2   3       29.57       29.15      1.85 o 
   4   2   3      317.23      312.32      4.88 o 
   5   2   3       31.59       31.94      2.40 o 
  -7   3   3       25.02       21.34      3.85 o 
  -6   3   3        0.65        0.07      0.38 o 
  -5   3   3       77.11       70.18      1.72 o 
  -4   3   3        0.31       -0.20      0.44 o 
  -3   3   3      102.66      108.52      1.22 o 
  -2   3   3        4.00        2.73      0.37 o 
  -1   3   3      466.14      486.17      4.86 o 
   0   3   3       38.10       33.87      2.09 o 
   1   3   3        7.11        3.83      0.67 o 
   2   3   3       43.16       37.81      2.57 o 
   3   3   3       35.06       32.37      1.89 o 
   4   3   3      291.52      296.33      6.01 o 
   5   3   3       10.35        6.67      1.45 o 
  -7   4   3      138.35      132.62      3.66 o 
  -6   4   3       47.19       44.57      1.08 o 
  -5   4   3       67.71       61.40      1.33 o 
  -4   4   3        0.68        0.21      0.84 o 
  -3   4   3      182.61      186.91      1.71 o 
  -2   4   3       12.82       11.41      0.73 o 
  -1   4   3      213.73      222.70      7.05 o 
   0   4   3        9.92        8.51      0.61 o 
   1   4   3      280.39      273.74      3.88 o 
   2   4   3       10.41       11.61      1.21 o 
   3   4   3      591.00      596.38     11.76 o 
   4   4   3       49.97       52.37      2.64 o 
   5   4   3        4.43        4.03      0.90 o 
  -7   5   3       14.90       13.22      2.27 o 
  -6   5   3       12.17       10.09      1.35 o 
  -5   5   3        1.50        1.53      0.96 o 
  -4   5   3       18.74       14.60      1.20 o 
  -3   5   3        0.86        1.72      0.68 o 
  -2   5   3       38.37       32.69      1.14 o 
  -1   5   3      262.25      261.28      6.74 o 
   0   5   3       57.98       56.55      2.24 o 
   1   5   3        8.55        5.98      0.92 o 
   2   5   3      261.64      278.21      5.43 o 
   3   5   3      590.55      599.49     12.37 o 
   4   5   3        0.04        0.16      0.98 o 
   5   5   3       39.18       45.12      1.91 o 
  -7   6   3       38.65       42.65      2.53 o 
  -6   6   3       69.23       71.37      2.68 o 
  -5   6   3       43.25       41.81      1.91 o 
  -4   6   3        5.09        4.78      1.22 o 
  -3   6   3      394.31      432.73      6.29 o 
  -2   6   3      303.84      276.45      2.69 o 
  -1   6   3      229.08      216.91      3.20 o 
   0   6   3      208.26      190.39      4.50 o 
   1   6   3        0.11        0.61      0.59 o 
   2   6   3       22.36       23.14      1.19 o 
   3   6   3      817.05      844.95     33.72 o 
   4   6   3       18.61       16.09      1.87 o 
   5   6   3        3.30        4.87      1.04 o 
   6   6   3        3.72        0.31      0.88 o 
  -7   7   3       36.40       35.57      2.98 o 
  -6   7   3       49.21       54.41      3.07 o 
  -5   7   3        0.25        0.24      0.82 o 
  -4   7   3       17.05       20.13      1.96 o 
  -3   7   3       74.63       73.83      2.36 o 
  -2   7   3        9.26        7.58      0.40 o 
  -1   7   3      197.07      210.70      2.92 o 
   0   7   3      294.06      299.06      3.20 o 
   1   7   3       31.81       25.51      1.19 o 
   2   7   3       65.32       72.22     10.95 o 
   3   7   3      102.79      100.65      3.20 o 
   4   7   3        5.69        5.74      1.22 o 
   5   7   3        0.71        1.98      0.83 o 
  -7   8   3        0.09       -1.15      1.20 o 
  -6   8   3      231.37      256.61     10.40 o 
  -5   8   3       74.90       81.81      2.55 o 
  -4   8   3        0.02       -0.44      0.77 o 
  -3   8   3       97.37      101.35      2.55 o 
  -2   8   3        9.86        6.10      0.47 o 
  -1   8   3        0.71        0.63      0.56 o 
   0   8   3       73.92       79.80      5.25 o 
   1   8   3       32.85       29.36      1.56 o 
   2   8   3      359.80      337.51      5.02 o 
   3   8   3       99.61      111.97      4.26 o 
   4   8   3       13.54       11.66      2.16 o 
   5   8   3        6.68        4.93      0.98 o 
   6   8   3       47.92       54.09      3.79 o 
  -7   9   3       31.62       31.89      2.25 o 
  -6   9   3       31.09       31.35      4.59 o 
  -5   9   3      129.33      119.49      3.20 o 
  -4   9   3        8.97        6.88      1.14 o 
  -3   9   3      314.95      320.00      5.00 o 
  -2   9   3       35.84       38.21      0.93 o 
  -1   9   3       39.97       41.59      3.58 o 
   0   9   3      125.22      125.16      1.97 o 
   1   9   3      677.06      696.11      7.65 o 
   2   9   3       18.91       30.38      5.59 o 
   3   9   3      172.86      186.41      3.43 o 
   4   9   3       39.56       35.91      1.89 o 
   5   9   3       35.13       34.37      1.55 o 
   6   9   3        0.54        1.02      0.87 o 
  -7  10   3       10.56       10.32      1.53 o 
  -6  10   3       10.54        9.61      1.52 o 
  -5  10   3       15.35       32.93     15.97 o 
  -4  10   3        0.11        0.21      0.80 o 
  -3  10   3      383.89      405.56      6.70 o 
  -2  10   3       21.09       19.27      0.82 o 
  -1  10   3      243.56      237.87      2.82 o 
   0  10   3       42.18       41.46      1.35 o 
   1  10   3       80.24       70.63      6.41 o 
   2  10   3        0.97        3.83      1.58 o 
   3  10   3      100.17      120.04     16.00 o 
   4  10   3        2.25        1.73      0.91 o 
   5  10   3       34.58       30.72      1.47 o 
   6  10   3        9.03        5.35      2.11 o 
  -7  11   3        5.69        4.90      1.49 o 
  -6  11   3       23.43       21.66      1.95 o 
  -5  11   3        1.39        2.22      1.00 o 
  -4  11   3        8.23        9.96      1.32 o 
  -3  11   3        9.68       13.79      1.45 o 
  -2  11   3        6.35        7.92      1.02 o 
  -1  11   3        2.95        1.71      0.53 o 
   0  11   3       46.02       47.96      1.15 o 
   1  11   3        1.01        1.54      0.54 o 
   2  11   3      162.01      168.78      3.48 o 
   3  11   3       38.91       49.45      5.29 o 
   4  11   3       37.51       37.27      2.01 o 
   5  11   3       23.97       21.56      1.53 o 
  -7  12   3        0.30        0.33      1.13 o 
  -6  12   3       17.60       14.52      1.63 o 
  -5  12   3       63.03       65.29      2.69 o 
  -4  12   3       17.13       18.06      1.39 o 
  -3  12   3       60.88       51.52      2.14 o 
  -2  12   3      199.21      192.82      3.51 o 
  -1  12   3       32.74       33.01      0.85 o 
   0  12   3       37.67       39.05      1.19 o 
   1  12   3        8.58        7.91      0.84 o 
   2  12   3       20.15       30.08      5.26 o 
   3  12   3        0.52        0.08      0.79 o 
   4  12   3        0.00        0.18      0.71 o 
   5  12   3       19.90       24.73      1.77 o 
  -7  13   3        0.98        0.64      1.20 o 
  -6  13   3       72.52       71.96      5.34 o 
  -5  13   3        9.00        8.60      1.53 o 
  -4  13   3       28.09       26.01      4.98 o 
  -3  13   3       13.72        9.08      1.38 o 
  -2  13   3      104.65       91.02      1.56 o 
  -1  13   3        0.29        0.42      0.45 o 
   0  13   3        7.04        8.06      1.36 o 
   1  13   3      107.77      109.05      2.06 o 
   2  13   3      136.21      137.52      2.60 o 
   3  13   3       28.94       30.61      1.53 o 
   4  13   3       11.02       10.61      1.49 o 
   5  13   3        0.15        1.38      0.93 o 
  -7  14   3        0.56        0.26      1.20 o 
  -6  14   3       19.24       16.63      2.00 o 
  -5  14   3       36.21       33.99      2.23 o 
  -4  14   3      188.41      200.42      7.00 o 
  -3  14   3        0.30       -0.56      0.74 o 
  -2  14   3      178.44      185.84      1.94 o 
  -1  14   3       22.20       30.24      3.18 o 
   0  14   3       89.40       82.65      2.66 o 
   1  14   3       34.68       37.08      1.83 o 
   2  14   3      214.67      211.59      3.50 o 
   3  14   3        6.01        6.00      0.93 o 
   4  14   3        0.93        0.65      1.01 o 
   5  14   3        0.64       -0.35      0.69 o 
  -6  15   3       12.74       11.61      1.90 o 
  -5  15   3        4.33        3.12      1.34 o 
  -4  15   3        1.68        0.38      1.01 o 
  -3  15   3      390.50      380.66      6.48 o 
  -2  15   3       89.52       79.81      1.42 o 
  -1  15   3      967.56      984.80     11.01 o 
   0  15   3        1.96        2.29      0.72 o 
   1  15   3       70.16       62.48      1.76 o 
   2  15   3       48.31       47.11      2.46 o 
   3  15   3       11.82       11.51      1.30 o 
   4  15   3        3.11        1.00      0.99 o 
   5  15   3       13.02       11.95      1.78 o 
  -6  16   3        5.21        4.58      1.59 o 
  -5  16   3        6.25        4.99      1.27 o 
  -4  16   3      104.67      111.34      4.47 o 
  -3  16   3       29.14       34.06      2.01 o 
  -2  16   3      903.12      902.68      8.66 o 
  -1  16   3      135.88      139.65      5.21 o 
   0  16   3        6.82        7.71      0.89 o 
   1  16   3       22.38       24.26      1.17 o 
   2  16   3      147.43      140.79      4.03 o 
   3  16   3       52.69       51.75      2.06 o 
   4  16   3       78.85       84.68      2.54 o 
   5  16   3       30.08       35.10      4.04 o 
  -6  17   3       14.18       15.09      1.85 o 
  -5  17   3       23.98       24.67      2.26 o 
  -4  17   3        7.92        9.52      1.41 o 
  -3  17   3        2.67        2.29      1.11 o 
  -2  17   3        4.99        0.31      0.88 o 
  -1  17   3      160.41      140.94      2.02 o 
   0  17   3       16.46        9.80      1.04 o 
   1  17   3       38.45       34.73      1.12 o 
   2  17   3      126.91      114.01      2.89 o 
   3  17   3        0.13        3.11      1.79 o 
   4  17   3        0.68       -0.03      0.73 o 
   5  17   3       10.91        9.73      1.62 o 
  -6  18   3       28.97       25.69      3.77 o 
  -5  18   3        3.48        4.63      1.61 o 
  -4  18   3       20.07       20.16      2.04 o 
  -3  18   3       44.53       38.35      2.21 o 
  -2  18   3      880.52      872.06      9.07 o 
  -1  18   3       75.35       71.22      1.69 o 
   0  18   3        0.08       -0.38      0.58 o 
   1  18   3       21.10       16.71      0.76 o 
   2  18   3       57.44       49.42      1.95 o 
   3  18   3       14.80       14.80      1.45 o 
   4  18   3        0.00        0.34      0.95 o 
   5  18   3       53.80       57.80      2.88 o 
  -6  19   3        0.49        0.86      1.38 o 
  -5  19   3       26.73       28.13      2.87 o 
  -4  19   3       20.42       17.49      2.00 o 
  -3  19   3       75.80       74.73      2.79 o 
  -2  19   3       18.49       18.27      1.12 o 
  -1  19   3      412.66      401.55      5.51 o 
   0  19   3      107.02      108.84      2.33 o 
   1  19   3      160.40      134.76      2.49 o 
   2  19   3        0.70        0.76      0.69 o 
   3  19   3        0.64       -0.33      0.67 o 
   4  19   3        0.17       -0.51      0.84 o 
  -6  20   3       13.32       12.61      1.86 o 
  -5  20   3       45.07       42.11      5.60 o 
  -4  20   3        3.23        4.49      1.53 o 
  -3  20   3        8.01        6.17      1.05 o 
  -2  20   3      141.97      131.00      2.02 o 
  -1  20   3      107.97      103.77      2.29 o 
   0  20   3        9.74        9.44      1.13 o 
   1  20   3        2.51        0.76      0.51 o 
   2  20   3        2.25        1.17      0.91 o 
   3  20   3        0.11        0.16      0.72 o 
   4  20   3       38.14       42.92      2.03 o 
  -5  21   3       24.14       22.60      2.50 o 
  -4  21   3        0.35        0.90      1.28 o 
  -3  21   3        0.93        1.09      0.98 o 
  -2  21   3        9.26        8.12      0.80 o 
  -1  21   3        5.10        4.08      0.96 o 
   0  21   3       56.49       54.08      2.55 o 
   1  21   3       14.01        9.14      0.81 o 
   2  21   3       57.54       57.82      1.88 o 
   3  21   3        1.06        0.96      0.99 o 
   4  21   3        8.34        8.50      1.42 o 
  -5  22   3        0.27        0.64      1.16 o 
  -4  22   3        5.89        6.31      1.23 o 
  -3  22   3        0.23       -0.32      0.84 o 
  -2  22   3        1.79        1.01      0.53 o 
  -1  22   3       54.98       58.94      1.71 o 
   0  22   3       22.42       26.73      1.43 o 
   1  22   3       37.44       35.81      1.19 o 
   2  22   3        7.39        5.17      1.05 o 
   3  22   3        8.19        8.19      1.00 o 
   4  22   3       39.40       46.06      2.55 o 
  -5  23   3       12.38       12.33      2.24 o 
  -4  23   3        5.73        7.65      1.88 o 
  -3  23   3        1.20        0.79      1.15 o 
  -2  23   3        0.58        0.58      0.52 o 
  -1  23   3        0.63       -0.13      0.57 o 
   0  23   3       19.17       14.87      1.22 o 
   1  23   3        8.65        6.96      0.84 o 
   2  23   3        0.19       -0.08      0.66 o 
   3  23   3       10.01        8.25      1.27 o 
   4  23   3       34.75       43.18      2.05 o 
  -5  24   3        2.90        3.18      1.44 o 
  -4  24   3       86.31       98.01      5.50 o 
  -3  24   3        9.91       10.59      1.51 o 
  -2  24   3        4.26        2.98      0.72 o 
  -1  24   3        9.84        9.59      1.13 o 
   0  24   3        4.87        3.89      0.69 o 
   1  24   3       13.14       10.97      0.98 o 
   2  24   3        0.92        1.52      0.83 o 
   3  24   3        8.96        9.96      1.56 o 
  -4  25   3       18.98       22.63      1.66 o 
  -3  25   3       49.17       55.63      2.59 o 
  -2  25   3        7.81        6.15      0.79 o 
  -1  25   3        0.21       -0.72      0.90 o 
   0  25   3       33.32       30.18      1.33 o 
   1  25   3        4.27        4.58      0.80 o 
   2  25   3       27.62       26.56      1.54 o 
   3  25   3       15.20       16.33      1.61 o 
  -4  26   3        7.66        8.69      1.65 o 
  -3  26   3        5.62        7.76      1.35 o 
  -2  26   3       36.66       35.48      1.48 o 
  -1  26   3        4.51        6.51      0.99 o 
   0  26   3        3.28        1.91      0.76 o 
   1  26   3        6.58        4.93      0.85 o 
   2  26   3       14.32       17.44      2.35 o 
   3  26   3       28.09       33.23      4.29 o 
  -4  27   3        0.50        1.48      1.28 o 
  -3  27   3        0.14        0.42      1.04 o 
  -2  27   3        2.35        1.81      0.81 o 
  -1  27   3        3.51        2.10      0.81 o 
   0  27   3       81.36       77.43      2.08 o 
   1  27   3        0.09        0.43      0.67 o 
   2  27   3        1.20       -0.70      0.92 o 
  -3  28   3       18.03       21.45      2.28 o 
  -2  28   3       14.63        9.39      1.19 o 
  -1  28   3        6.24        4.28      1.44 o 
   0  28   3        8.48        8.42      1.07 o 
   1  28   3       20.59       22.57      1.39 o 
   2  28   3       44.32       47.76      2.17 o 
  -3  29   3       22.85       27.85      3.20 o 
  -2  29   3        7.46        7.25      1.83 o 
  -1  29   3        0.04       -0.81      0.82 o 
   0  29   3        0.03        0.01      0.76 o 
   1  29   3        2.26        2.89      1.20 o 
  -2  30   3        0.07        2.26      1.30 o 
  -1  30   3        0.81        0.61      0.65 o 
   0  30   3       15.11       13.60      2.42 o 
   1  30   3        4.72        3.12      1.29 o 
  -1  31   3        0.28        1.04      0.74 o 
  -6   0   4       21.82       19.07      1.65 o 
  -5   0   4       11.14       10.66      1.39 o 
  -4   0   4      221.19      236.64      4.82 o 
  -3   0   4        0.59        1.11      0.63 o 
  -2   0   4      349.23      357.39      5.19 o 
  -1   0   4        0.02       -0.08      0.59 o 
   0   0   4       47.16       43.74      2.09 o 
   1   0   4        3.94        2.79      1.16 o 
   2   0   4     1268.08     1323.99     41.91 o 
   3   0   4        5.15        3.72      0.85 o 
  -6   1   4       29.84       31.30      2.28 o 
  -5   1   4       57.70       65.43      1.56 o 
  -4   1   4        7.49        8.22      0.68 o 
  -3   1   4        0.14        1.02      0.45 o 
  -2   1   4      143.00      146.17      1.90 o 
  -1   1   4      139.30      150.85      2.02 o 
   0   1   4        8.13        7.37      0.77 o 
   1   1   4        0.67        1.25      1.21 o 
   3   1   4      346.34      342.29      7.24 o 
   4   1   4        6.27        5.48      1.35 o 
  -6   2   4        9.69        7.01      5.88 o 
  -5   2   4       30.98       34.76      0.75 o 
  -4   2   4       41.36       41.23      1.01 o 
  -3   2   4       68.31       73.76      1.31 o 
  -2   2   4       49.87       54.02      1.35 o 
  -1   2   4      116.39      111.81      1.90 o 
   0   2   4        0.54        0.25      0.57 o 
   1   2   4       69.58       73.46      2.25 o 
   2   2   4       55.48       55.78      3.23 o 
   4   2   4       18.66       23.91      2.14 o 
  -6   3   4       11.68       11.20      1.31 o 
  -5   3   4        4.01        2.62      1.53 o 
  -4   3   4        4.18        3.24      0.41 o 
  -3   3   4        7.24        7.18      0.63 o 
  -2   3   4       31.42       30.45      0.91 o 
  -1   3   4        8.25        7.42      0.79 o 
   0   3   4      123.88      119.73      2.10 o 
   1   3   4        5.53        3.72      0.79 o 
   2   3   4       45.96       47.61      1.69 o 
   3   3   4      275.16      293.65      8.07 o 
  -6   4   4        0.27        0.27      1.04 o 
  -5   4   4        0.12       -0.65      1.08 o 
  -4   4   4       84.11       85.05      5.53 o 
  -3   4   4       57.50       56.68      1.11 o 
  -2   4   4       45.05       41.16      1.22 o 
  -1   4   4       42.92       38.58      1.17 o 
   0   4   4      183.73      182.55      2.44 o 
   1   4   4       13.42       14.69      1.01 o 
   2   4   4       61.93       66.91      1.86 o 
   3   4   4      163.50      166.73      5.05 o 
   4   4   4       48.96       50.79      3.47 o 
  -6   5   4       17.16       12.51      2.26 o 
  -5   5   4        6.72        6.17      1.49 o 
  -4   5   4       11.57       11.20      1.83 o 
  -3   5   4       95.52       96.46      1.28 o 
  -2   5   4      111.29      115.43      1.91 o 
  -1   5   4        4.08        3.74      0.67 o 
   0   5   4      134.02      132.34      2.09 o 
   1   5   4        4.15        4.73      0.79 o 
   2   5   4        0.43        3.25      1.64 o 
   3   5   4       14.61       23.34      9.01 o 
   4   5   4       11.38        9.66      1.63 o 
  -6   6   4       86.98       82.95      3.31 o 
  -5   6   4        1.63        1.24      1.10 o 
  -4   6   4      109.88      116.72      3.54 o 
  -3   6   4       22.10       18.80      3.12 o 
  -2   6   4       28.39       28.18      0.85 o 
  -1   6   4      106.94      101.13      1.67 o 
   0   6   4      197.84      193.88      2.37 o 
   1   6   4        0.76        1.53      0.80 o 
   2   6   4        4.06        3.82      1.02 o 
   3   6   4       47.44       48.33      2.07 o 
   4   6   4       13.38        8.04      1.79 o 
   5   6   4        0.28       -3.18      3.55 o 
  -6   7   4        1.21        2.17      1.17 o 
  -5   7   4        2.27        2.63      1.04 o 
  -4   7   4        2.32        4.54      1.60 o 
  -3   7   4       33.18       29.08      1.84 o 
  -2   7   4        0.98        0.73      0.59 o 
  -1   7   4       15.57       15.34      1.75 o 
   0   7   4       57.68       55.10      1.36 o 
   1   7   4       20.26       20.55      2.40 o 
   2   7   4       90.03       87.93      2.52 o 
   3   7   4        5.49        6.32      1.09 o 
   4   7   4        4.36        4.28      1.51 o 
   5   7   4       12.18       10.58      1.54 o 
  -6   8   4        4.56        3.56      1.34 o 
  -5   8   4        9.79        6.86      1.31 o 
  -4   8   4       20.97       22.93      1.98 o 
  -3   8   4      429.70      442.99      9.18 o 
  -2   8   4      153.23      149.51      3.00 o 
  -1   8   4      121.23      124.52      1.89 o 
   0   8   4        7.62        6.89      0.57 o 
   1   8   4        9.11       10.07      1.07 o 
   2   8   4        0.09        0.60      0.84 o 
   3   8   4       16.39       17.14      1.48 o 
   4   8   4       37.67       37.40      3.79 o 
  -6   9   4        3.21        1.96      1.19 o 
  -5   9   4       57.57       63.10      2.57 o 
  -4   9   4        1.88        0.74      0.91 o 
  -3   9   4       16.18       14.53      1.84 o 
  -2   9   4      204.87      211.38      2.86 o 
  -1   9   4       15.65       17.99      2.38 o 
   0   9   4       96.66       88.68      1.32 o 
   1   9   4       80.46       75.20      2.03 o 
   2   9   4       41.71       44.90      2.61 o 
   3   9   4       10.28        8.55      1.35 o 
   4   9   4       13.06       14.52      1.70 o 
  -6  10   4        8.16        5.78      1.35 o 
  -5  10   4        2.95        2.34      1.19 o 
  -4  10   4        5.46        6.18      1.29 o 
  -3  10   4       11.20        7.76      1.67 o 
  -2  10   4      255.89      261.96      4.65 o 
  -1  10   4      105.08       99.87      1.78 o 
   0  10   4       34.81       39.96      1.07 o 
   1  10   4        4.95        6.25      0.98 o 
   2  10   4       22.16       21.71      1.60 o 
   3  10   4        1.57        1.99      1.10 o 
   4  10   4        0.44        0.43      1.00 o 
  -6  11   4       28.22       28.94      2.30 o 
  -5  11   4        3.91        3.37      1.29 o 
  -4  11   4       64.88       70.47      2.70 o 
  -3  11   4      161.45      164.65      5.11 o 
  -2  11   4      180.28      180.89      2.94 o 
  -1  11   4       57.58       56.57      1.70 o 
   0  11   4       56.57       55.45      1.32 o 
   1  11   4       44.84       38.16      1.60 o 
   2  11   4        5.59        5.81      0.99 o 
   3  11   4        0.12       -0.10      0.84 o 
   4  11   4        9.60        8.45      1.23 o 
  -6  12   4       13.81       14.25      1.95 o 
  -5  12   4        0.38        0.21      1.00 o 
  -4  12   4        4.28        3.80      1.27 o 
  -3  12   4      420.17      432.66      9.86 o 
  -2  12   4      190.45      189.12      3.70 o 
  -1  12   4        2.72        1.43      0.47 o 
   0  12   4        5.92        5.40      0.62 o 
   1  12   4       32.45       24.25      1.42 o 
   2  12   4        3.66        3.02      0.79 o 
   3  12   4       66.33       68.34      3.08 o 
   4  12   4       12.01       12.91      1.51 o 
  -6  13   4        5.92        4.70      1.45 o 
  -5  13   4        2.11        2.30      1.27 o 
  -4  13   4        0.86        1.36      1.12 o 
  -3  13   4       15.92       13.79      2.12 o 
  -2  13   4        2.12        2.57      0.53 o 
  -1  13   4       12.15       11.39      0.76 o 
   0  13   4      111.55      111.73      1.92 o 
   1  13   4       57.78       44.92      1.76 o 
   2  13   4       33.09       34.64      1.78 o 
   3  13   4        2.76        1.38      0.93 o 
   4  13   4       11.95       13.30      1.82 o 
  -6  14   4       22.94       22.85      2.83 o 
  -5  14   4        3.57        3.72      1.43 o 
  -4  14   4        0.00        0.83      1.10 o 
  -3  14   4       14.27       16.23      2.62 o 
  -2  14   4        1.10        1.78      0.49 o 
  -1  14   4       31.73       32.62      1.08 o 
   0  14   4       20.74       20.79      1.41 o 
   1  14   4       12.44       10.57      1.19 o 
   2  14   4       11.96       11.02      1.31 o 
   3  14   4        0.01        1.23      0.83 o 
   4  14   4       85.27       95.64      4.21 o 
  -6  15   4        3.52        2.97      1.55 o 
  -5  15   4        5.47        4.81      1.56 o 
  -4  15   4        6.93        6.10      1.31 o 
  -3  15   4       10.83       13.49      1.67 o 
  -2  15   4        0.93        0.41      0.41 o 
  -1  15   4       16.84       17.13      1.81 o 
   0  15   4        7.93        2.50      0.59 o 
   1  15   4       31.03       29.41      1.43 o 
   2  15   4       23.41       23.08      1.42 o 
   3  15   4        0.78       -0.62      0.80 o 
   4  15   4        4.20        4.90      1.36 o 
  -5  16   4        2.69        0.50      1.25 o 
  -4  16   4        5.33        6.05      1.56 o 
  -3  16   4        7.36        5.76      1.75 o 
  -2  16   4        0.74        1.22      0.70 o 
  -1  16   4       23.61       22.52      1.04 o 
   0  16   4        7.76        4.91      0.66 o 
   1  16   4        0.75        0.74      0.77 o 
   2  16   4        0.12       -0.27      0.84 o 
   3  16   4        5.10        4.97      1.17 o 
   4  16   4       88.55      103.50      2.97 o 
  -5  17   4        7.91        8.22      1.60 o 
  -4  17   4       10.75       11.02      1.82 o 
  -3  17   4        0.30       -0.15      1.23 o 
  -2  17   4        2.96        2.54      0.88 o 
  -1  17   4       49.45       46.45      1.25 o 
   0  17   4        0.20        0.44      0.60 o 
   1  17   4       41.21       40.93      1.79 o 
   2  17   4        1.19        1.49      0.90 o 
   3  17   4        6.41        9.07      1.49 o 
  -5  18   4       32.76       33.79      2.78 o 
  -4  18   4       36.46       35.53      3.61 o 
  -3  18   4       37.00       39.77      2.02 o 
  -2  18   4        5.54        2.29      0.56 o 
  -1  18   4        0.79        0.01      0.47 o 
   0  18   4        0.47        0.89      0.68 o 
   1  18   4       12.13        8.95      1.23 o 
   2  18   4        5.14        4.30      1.19 o 
   3  18   4       10.78       10.37      1.61 o 
  -5  19   4        0.81        0.84      1.48 o 
  -4  19   4        2.79        0.76      1.11 o 
  -3  19   4        0.01        0.74      0.84 o 
  -2  19   4       11.06       14.39      1.44 o 
  -1  19   4        8.42        5.06      0.96 o 
   0  19   4        3.66        4.67      0.88 o 
   1  19   4       54.17       55.88      2.07 o 
   2  19   4      106.25      116.17      3.16 o 
   3  19   4       14.34       17.21      1.98 o 
  -5  20   4        0.14       -0.62      1.16 o 
  -4  20   4       31.60       40.16      2.46 o 
  -3  20   4        0.02       -0.54      0.96 o 
  -2  20   4       85.10       84.39      1.35 o 
  -1  20   4        0.82        0.47      0.67 o 
   0  20   4       16.27       21.39      1.96 o 
   1  20   4        0.82        0.39      0.83 o 
   2  20   4        2.10        1.11      1.03 o 
   3  20   4        0.18       -0.89      0.99 o 
  -4  21   4       21.68       23.24      1.64 o 
  -3  21   4        0.65       -0.13      0.91 o 
  -2  21   4       44.77       36.49      1.30 o 
  -1  21   4       17.50       16.93      0.98 o 
   0  21   4       41.66       36.42      1.71 o 
   1  21   4        3.54        4.16      1.01 o 
   2  21   4        2.82        1.86      1.10 o 
  -4  22   4        1.08        1.17      1.03 o 
  -3  22   4      116.94      117.83      3.74 o 
  -2  22   4        0.35        0.38      0.97 o 
  -1  22   4        0.98        0.43      0.74 o 
   0  22   4        1.48        0.51      0.40 o 
   1  22   4       21.66       20.66      1.61 o 
   2  22   4        0.71        1.36      1.06 o 
  -4  23   4        2.13        1.27      1.33 o 
  -3  23   4       35.79       25.45      5.22 o 
  -2  23   4       10.53        5.43      2.03 o 
  -1  23   4       25.88       19.70      1.83 o 
   0  23   4        3.27        1.20      0.61 o 
   1  23   4        0.71        0.35      0.74 o 
   2  23   4        0.03       -0.87      0.93 o 
  -3  24   4        0.02        2.64      1.49 o 
  -2  24   4       57.68       61.98     10.09 o 
  -1  24   4        0.26       -0.61      0.87 o 
   0  24   4       27.95       33.54      2.65 o 
   1  24   4       15.06       11.19      1.27 o 
  -3  25   4        1.22        0.70      1.05 o 
  -2  25   4       51.89       49.01      4.51 o 
  -1  25   4       15.21       14.89      1.87 o 
   0  25   4       23.72       30.54      1.78 o 
   1  25   4        7.73       10.33      1.40 o 
  -2  26   4       12.58        2.64      2.64 o 
  -1  26   4       78.72       88.09      5.79 o 
   0  26   4        6.74        8.07      1.20 o 
  -1  27   4        0.36        0.08      2.31 o 
  -4   1   5        1.03        1.00      0.46 o 
  -3   1   5       77.18       78.55      1.52 o 
  -2   1   5       39.48       44.44      1.38 o 
  -1   1   5        0.44        0.80      0.56 o 
   0   1   5        8.62        8.67      0.79 o 
   1   1   5        3.78        2.62      1.63 o 
   2   1   5        9.68        9.16      2.35 o 
   3   1   5        0.53        0.19      1.21 o 
  -5   2   5        0.10        0.29      0.61 o 
  -4   2   5       11.90       12.75      0.68 o 
  -3   2   5       36.23       38.82      1.17 o 
  -2   2   5      193.18      212.53      2.91 o 
  -1   2   5        9.78        8.55      0.88 o 
   0   2   5        0.40        1.34      0.69 o 
   1   2   5        3.72        2.83      1.66 o 
   2   2   5        0.01        0.25      1.15 o 
   3   2   5        1.11        1.68      1.51 o 
  -5   3   5        2.32        1.19      0.67 o 
  -4   3   5       34.89       33.69      1.63 o 
  -3   3   5       62.84       63.98      1.39 o 
  -2   3   5        0.35        0.54      0.54 o 
  -1   3   5        3.04        1.78      0.62 o 
   0   3   5        0.16       -0.10      0.54 o 
   1   3   5        4.14        2.94      1.68 o 
   2   3   5      101.67      106.52      4.00 o 
   3   3   5        0.48        4.18      2.27 o 
  -5   4   5        0.18       -0.52      0.99 o 
  -4   4   5       62.55       67.07      2.55 o 
  -3   4   5      277.83      295.19      3.46 o 
  -2   4   5       17.84       17.38      1.26 o 
  -1   4   5        1.92        1.71      0.62 o 
   0   4   5       48.57       53.13      1.54 o 
   1   4   5       69.72       70.62      3.72 o 
   2   4   5       34.45       38.18      3.56 o 
   3   4   5       24.48       28.22      2.68 o 
  -5   5   5        3.60        4.67      1.24 o 
  -4   5   5        0.46       -0.12      0.67 o 
  -3   5   5       97.96      103.27      1.83 o 
  -2   5   5      100.24      115.39      1.91 o 
  -1   5   5        0.00        0.66      0.59 o 
   0   5   5        1.63        1.40      0.63 o 
   1   5   5        4.04        4.58      1.44 o 
   2   5   5       20.90       21.17      1.74 o 
   3   5   5       25.50       18.74      5.29 o 
  -5   6   5        3.35        3.18      1.49 o 
  -4   6   5       69.15       75.58      7.03 o 
  -3   6   5      144.51      143.35      1.77 o 
  -2   6   5        6.17        4.80      0.73 o 
  -1   6   5        1.80        2.41      0.71 o 
   0   6   5       31.19       28.84      2.52 o 
   1   6   5       40.68       40.68      2.04 o 
   2   6   5      130.33      129.28      4.02 o 
   3   6   5        0.01        1.02      1.03 o 
  -5   7   5        0.60        0.61      1.07 o 
  -4   7   5        2.18        0.64      1.04 o 
  -3   7   5        7.08        5.94      0.49 o 
  -2   7   5      115.87      119.26      1.98 o 
  -1   7   5        3.17        2.82      0.80 o 
   0   7   5      161.41      166.98      3.47 o 
   1   7   5        0.01        1.12      0.98 o 
   2   7   5      161.13      161.49      4.29 o 
   3   7   5       26.05       26.72      1.80 o 
  -5   8   5        0.05       -0.50      1.06 o 
  -4   8   5       21.72       18.29      1.81 o 
  -3   8   5       16.68       16.86      1.68 o 
  -2   8   5       16.31       15.92      0.80 o 
  -1   8   5        2.50        3.50      0.83 o 
   0   8   5        0.46       -0.87      0.69 o 
   1   8   5        2.25        1.78      0.91 o 
   2   8   5       38.10       40.84      2.43 o 
   3   8   5       10.79       12.41      1.70 o 
  -5   9   5       13.59       10.41      2.02 o 
  -4   9   5       33.16       30.38      1.92 o 
  -3   9   5        1.38        0.80      0.68 o 
  -2   9   5        0.16       -0.38      0.45 o 
  -1   9   5       23.14       19.03      0.96 o 
   0   9   5        7.37        8.46      0.97 o 
   1   9   5       18.59       16.57      1.66 o 
   2   9   5        5.64        6.78      1.33 o 
   3   9   5       43.44       40.86      5.59 o 
  -5  10   5        4.22        1.94      1.56 o 
  -4  10   5        0.19       -1.17      1.13 o 
  -3  10   5       26.35       28.61      2.01 o 
  -2  10   5        0.12        0.35      0.45 o 
  -1  10   5       12.48       12.19      1.03 o 
   0  10   5        0.50       -0.29      0.50 o 
   1  10   5       64.41       61.50      1.97 o 
   2  10   5       11.52       13.47      1.34 o 
  -5  11   5        4.65        3.44      1.74 o 
  -4  11   5       30.17       35.75      2.75 o 
  -3  11   5        3.23        2.38      1.19 o 
  -2  11   5        9.18        6.96      0.69 o 
  -1  11   5      108.41      102.00      2.45 o 
   0  11   5        1.96        2.86      0.55 o 
   1  11   5        3.86        3.38      0.91 o 
   2  11   5        0.64        0.09      0.87 o 
  -5  12   5       16.50       22.21      2.71 o 
  -4  12   5        8.82        8.70      1.95 o 
  -3  12   5        2.66        1.56      1.14 o 
  -2  12   5        0.11       -0.16      0.45 o 
  -1  12   5        0.12       -0.07      0.60 o 
   0  12   5       40.43       41.08      1.39 o 
   1  12   5       26.04       22.35      1.37 o 
   2  12   5       13.61       15.65      1.50 o 
  -4  13   5        0.31       -0.01      1.23 o 
  -3  13   5        3.59        2.82      1.58 o 
  -2  13   5       21.87       22.60      0.86 o 
  -1  13   5       31.67       31.69      1.11 o 
   0  13   5        2.76        0.95      0.68 o 
   1  13   5       16.16       15.35      1.48 o 
   2  13   5        0.03        0.49      0.89 o 
  -4  14   5       38.43       45.52      3.32 o 
  -3  14   5        0.00        1.26      1.47 o 
  -2  14   5        0.12       -0.16      0.74 o 
  -1  14   5       14.14       10.99      1.11 o 
   0  14   5       15.46       13.26      1.08 o 
   1  14   5        0.86       -0.17      0.84 o 
   2  14   5        0.07        0.06      0.91 o 
  -4  15   5        2.59        1.47      1.18 o 
  -3  15   5        8.89       10.22      1.55 o 
  -2  15   5        4.35        5.39      1.19 o 
  -1  15   5        3.17        2.48      0.64 o 
   0  15   5        0.69        0.67      0.99 o 
   1  15   5        1.31        2.30      1.07 o 
   2  15   5       18.19       16.65      1.57 o 
  -4  16   5       41.46       43.54      4.85 o 
  -3  16   5        9.68       14.12      2.16 o 
  -2  16   5       33.75       41.30      2.34 o 
  -1  16   5        9.85        5.83      1.00 o 
   0  16   5        7.13        7.41      0.97 o 
   1  16   5       41.97       46.52      1.93 o 
  -3  17   5        6.80        5.23      2.04 o 
  -2  17   5        0.44        0.92      1.13 o 
  -1  17   5        0.15       -0.41      0.57 o 
   0  17   5        2.87        1.27      0.88 o 
   1  17   5        0.04        0.17      0.79 o 
  -3  18   5        3.74        2.93      1.89 o 
  -2  18   5        0.13       -1.28      1.38 o 
  -1  18   5       34.66       41.09      2.32 o 
   0  18   5        0.20        1.79      0.89 o 
   1  18   5        0.07       -0.29      0.98 o 
  -3  19   5        1.36        1.29      1.72 o 
  -2  19   5        0.50       -0.69      1.12 o 
  -1  19   5        8.64       10.78      4.20 o 
   0  19   5        9.11        6.88      1.12 o 
  -2  20   5       18.60       18.13      1.90 o 
  -1  20   5       11.64        7.17      4.62 o 
   0  20   5        3.83        5.69      1.26 o 
  -3   0   6        1.05        0.91      1.04 o 
  -2   0   6        1.55        1.46      0.98 o 
  -1   0   6        1.98        1.69      1.06 o 
   0   0   6       88.27      107.74      4.80 o 
  -3   1   6       50.54       56.72      2.53 o 
  -2   1   6        6.86        7.85      0.94 o 
  -1   1   6       24.89       29.09      1.33 o 
   0   1   6        0.33        0.73      1.02 o 
  -3   2   6       27.41       30.24      2.08 o 
  -2   2   6        1.40        1.06      0.68 o 
  -1   2   6        4.62        3.45      0.86 o 
   0   2   6        1.11        1.72      1.12 o 
  -3   3   6       40.34       43.61      2.23 o 
  -2   3   6        0.18       -0.26      0.64 o 
  -1   3   6        1.51        1.51      0.80 o 
   0   3   6        0.85       -0.35      0.94 o 
  -2   4   6        0.82        1.19      0.72 o 
  -1   4   6        4.60        3.34      0.81 o 
   0   4   6        8.15        8.90      1.70 o 
  -2   5   6        8.20        7.20      1.01 o 
  -1   5   6        4.63        5.28      0.87 o 
   0   5   6        3.17        2.21      1.56 o 
  -2   6   6       11.11       18.45      1.83 o 
  -1   6   6        2.54        2.33      0.81 o 
  -2   7   6        5.69        4.53      1.39 o 
  -1   7   6        7.40        8.30      1.47 o 
                                                 
